# Supplementary material for: Impact of a pyridazine derivative on tripartite synapse ultrastructure in hippocampus: a three-dimensional analysis
Source: Front Cell Neurosci. 2023 Aug 21;17:1229731. doi: 10.3389/fncel.2023.1229731 (PMC10476950; doi:10.3389/fncel.2023.1229731)
Supplement: Supplementary file 1 [file Data_Sheet_1.xlsx]

## Sheet: Sheet1
	Table S1. List of all quantitative proteins in the synaptosomes in this study
No.	Identified Proteins	Accession Number	Alternate ID	Molecular Weight	T-Test (p-value)	Fold Change	Quantitative Value (Normalized Total Spectra)
							Vehicle_1	Vehicle_2	Vehicle_3	Vehicle_4	M3_1	M3_2	M3_3	M3_4
1	(E3-independent) E2 ubiquitin-conjugating enzyme UBE2O	Q6ZPJ3	Ube2o	141 kDa	0.09	1.4	17	13	13	14	25	21	21	12
2	[3-methyl-2-oxobutanoate dehydrogenase [lipoamide]] kinase, mitochondrial	O55028	Bckdk	47 kDa	0.11	1.7	1	3	4	3	4	7	6	3
3	[F-actin]-monooxygenase MICAL3	Q8CJ19	Mical3	224 kDa	0.41	1.3	5	12	4	9	16	9	8	7
4	[Protein ADP-ribosylarginine] hydrolase	P54923	Adprh	40 kDa	0.75	1.2	0	2	3	2	0	2	2	3
5	[Pyruvate dehydrogenase (acetyl-transferring)] kinase isozyme 1, mitochondrial	Q8BFP9	Pdk1	49 kDa	0.029	1.4	5	7	6	7	10	8	8	7
6	[Pyruvate dehydrogenase (acetyl-transferring)] kinase isozyme 2, mitochondrial	Q9JK42	Pdk2	46 kDa	0.0066	1.4	6	4	5	4	8	7	7	7
7	[Pyruvate dehydrogenase (acetyl-transferring)] kinase isozyme 3, mitochondrial	Q922H2	Pdk3	48 kDa	0.099	1.8	4	3	6	3	11	7	5	5
8	[Pyruvate dehydrogenase [acetyl-transferring]]-phosphatase 1, mitochondrial	Q3UV70	Pdp1	61 kDa	0.12	1.4	12	9	9	7	17	11	14	9
9	1,2-dihydroxy-3-keto-5-methylthiopentene dioxygenase	Q99JT9	Adi1	22 kDa	0.89	1.1	0	0	2	1	0	1	1	1
10	1,4-alpha-glucan-branching enzyme	Q9D6Y9	Gbe1	80 kDa	0.57	1.2	2	3	6	6	4	7	5	4
11	1,5-anhydro-D-fructose reductase	Q9DCT1	Akr1e2	34 kDa	0.053	3.1	0	0	5	5	10	10	7	3
12	10 kDa heat shock protein, mitochondrial	Q64433	Hspe1	11 kDa	0.31	1.3	61	25	33	38	66	42	60	36
13	14 kDa phosphohistidine phosphatase	Q9DAK9	Phpt1	14 kDa	0.092	1.8	0	4	4	4	5	7	4	5
14	14-3-3 protein beta/alpha	Q9CQV8	Ywhab	28 kDa	0.16	1.4	133	87	78	70	165	146	128	77
15	14-3-3 protein epsilon	P62259	Ywhae	29 kDa	0.06	1.4	137	87	101	94	178	162	154	104
16	14-3-3 protein eta	P68510	Ywhah	28 kDa	0.29	1.4	151	84	77	64	177	160	114	70
17	14-3-3 protein gamma	P61982	Ywhag	28 kDa	0.89	1.1	130	74	74	66	173	51	68	68
18	14-3-3 protein theta	P68254	Ywhaq	28 kDa	0.22	1.4	129	86	67	65	164	141	108	70
19	14-3-3 protein zeta/delta	P63101	Ywhaz	28 kDa	0.21	1.4	162	111	108	86	225	180	148	93
20	182 kDa tankyrase-1-binding protein	P58871	Tnks1bp1	182 kDa	0.03	1.6	5	11	8	12	15	17	13	12
21	1-acyl-sn-glycerol-3-phosphate acyltransferase alpha	O35083	Agpat1	32 kDa	0.7	1.3	4	1	1	1	0	4	3	1
22	1-acyl-sn-glycerol-3-phosphate acyltransferase epsilon	Q9D1E8	Agpat5	42 kDa	0.84	1.1	2	4	1	1	3	3	2	1
23	1-acyl-sn-glycerol-3-phosphate acyltransferase gamma	Q9D517	Agpat3	43 kDa	0.073	1.9	2	3	4	3	6	5	10	4
24	1-phosphatidylinositol 3-phosphate 5-kinase	Q9Z1T6	Pikfyve	237 kDa	0.46	1.4	0	2	1	4	4	3	2	2
25	1-phosphatidylinositol 4,5-bisphosphate phosphodiesterase beta-1	Q9Z1B3	Plcb1	138 kDa	0.073	1.3	38	49	42	37	57	57	56	40
26	1-phosphatidylinositol 4,5-bisphosphate phosphodiesterase beta-3	P51432	Plcb3	139 kDa	0.11	0.5	6	3	2	2	2	1	1	2
27	1-phosphatidylinositol 4,5-bisphosphate phosphodiesterase delta-1	Q8R3B1	Plcd1	86 kDa	0.39	1.2	9	7	8	7	13	8	11	6
28	1-phosphatidylinositol 4,5-bisphosphate phosphodiesterase eta-2	A2AP18	Plch2	164 kDa	0.27	1.3	9	9	10	14	11	21	17	9
29	1-phosphatidylinositol 4,5-bisphosphate phosphodiesterase gamma-1	Q62077	Plcg1	150 kDa	0.1	1.7	5	3	3	4	4	9	6	4
30	2',3'-cyclic-nucleotide 3'-phosphodiesterase	P16330	Cnp	47 kDa	0.054	1.6	22	45	45	29	71	68	53	39
31	2,4-dienoyl-CoA reductase, mitochondrial	Q9CQ62	Decr1	36 kDa	0.021	1.5	13	10	11	10	13	16	20	14
32	2',5'-phosphodiesterase 12	Q3TIU4	Pde12	68 kDa	0.62	1.3	2	1	1	1	3	3	2	0
33	26S proteasome non-ATPase regulatory subunit 1	Q3TXS7	Psmd1	106 kDa	0.066	1.4	7	8	11	11	14	12	14	9
34	26S proteasome non-ATPase regulatory subunit 11	Q8BG32	Psmd11	47 kDa	0.34	1.3	13	8	7	11	18	14	9	9
35	26S proteasome non-ATPase regulatory subunit 12	Q9D8W5	Psmd12	53 kDa	0.11	1.4	6	3	6	9	8	8	9	8
36	26S proteasome non-ATPase regulatory subunit 13	Q9WVJ2	Psmd13	43 kDa	0.71	1.2	0	6	6	7	6	3	6	7
37	26S proteasome non-ATPase regulatory subunit 14	O35593	Psmd14	35 kDa	0.7	1.1	2	1	2	3	1	3	3	3
38	26S proteasome non-ATPase regulatory subunit 2	Q8VDM4	Psmd2	100 kDa	0.1	1.4	13	15	11	16	18	21	24	13
39	26S proteasome non-ATPase regulatory subunit 3	P14685	Psmd3	61 kDa	0.24	1.3	13	8	8	9	14	14	14	7
40	26S proteasome non-ATPase regulatory subunit 4	O35226	Psmd4	41 kDa	0.47	1.3	6	5	3	5	8	10	4	3
41	26S proteasome non-ATPase regulatory subunit 5	Q8BJY1	Psmd5	56 kDa	0.11	1.3	2	4	4	4	4	6	5	4
42	26S proteasome non-ATPase regulatory subunit 6	Q99JI4	Psmd6	46 kDa	0.14	1.8	1	7	2	4	9	8	6	4
43	26S proteasome non-ATPase regulatory subunit 7	P26516	Psmd7	37 kDa	0.74	1.2	0	1	3	6	2	2	4	5
44	26S proteasome non-ATPase regulatory subunit 8	Q9CX56	Psmd8	40 kDa	0.24	1.4	1	2	3	3	4	5	2	3
45	26S proteasome non-ATPase regulatory subunit 9	Q9CR00	Psmd9	25 kDa	0.085	2.1	1	1	2	1	5	2	2	2
46	26S proteasome regulatory subunit 10B	P62334	Psmc6	44 kDa	0.099	1.8	9	5	9	10	13	17	21	7
47	26S proteasome regulatory subunit 4	P62192	Psmc1	49 kDa	0.99	1	7	6	6	5	10	4	5	4
48	26S proteasome regulatory subunit 6A	O88685	Psmc3	50 kDa	0.069	1.7	4	7	10	9	9	13	17	10
49	26S proteasome regulatory subunit 6B	P54775	Psmc4	47 kDa	0.29	1.5	1	3	4	7	6	9	4	4
50	26S proteasome regulatory subunit 7	P46471	Psmc2	49 kDa	0.29	1.3	5	9	8	9	8	12	15	7
51	26S proteasome regulatory subunit 8	P62196	Psmc5	46 kDa	0.35	1.3	12	6	6	10	9	11	17	7
52	28 kDa heat- and acid-stable phosphoprotein	Q3UHX2	Pdap1	21 kDa	0.0061	2.1	2	3	3	4	5	7	9	7
53	28S ribosomal protein S10, mitochondrial	Q80ZK0	Mrps10	19 kDa	0.063	3	0	0	2	1	1	1	3	2
54	28S ribosomal protein S11, mitochondrial	Q9DCA2	Mrps11	20 kDa	0.29	1.7	1	2	1	1	3	4	1	1
55	28S ribosomal protein S17, mitochondrial	Q9CQE3	Mrps17	13 kDa	0.58	0.6	0	0	2	2	0	0	1	1
56	28S ribosomal protein S2, mitochondrial	Q924T2	Mrps2	32 kDa	0.16	0.7	2	2	2	2	3	1	1	1
57	28S ribosomal protein S22, mitochondrial	Q9CXW2	Mrps22	41 kDa	0.014	1.8	4	2	4	4	5	8	5	6
58	28S ribosomal protein S23, mitochondrial	Q8VE22	Mrps23	20 kDa	0.33	1.4	4	7	5	3	7	11	6	2
59	28S ribosomal protein S25, mitochondrial	Q9D125	Mrps25	20 kDa	0.71	1.5	5	0	0	1	0	4	4	0
60	28S ribosomal protein S27, mitochondrial	Q8BK72	Mrps27	48 kDa	0.38	1.5	4	5	3	3	5	12	4	3
61	28S ribosomal protein S28, mitochondrial	Q9CY16	Mrps28	21 kDa	0.15	2.4	0	0	2	2	4	1	2	1
62	28S ribosomal protein S29, mitochondrial	Q9ER88	Dap3	45 kDa	0.068	2.6	0	3	1	2	3	7	3	3
63	28S ribosomal protein S30, mitochondrial	Q9D0G0	Mrps30	50 kDa	0.2	1.4	6	5	3	5	9	7	7	4
64	28S ribosomal protein S31, mitochondrial	Q61733	Mrps31	44 kDa	0.12	3	0	1	1	1	4	2	3	0
65	28S ribosomal protein S34, mitochondrial	Q9JIK9	Mrps34	26 kDa	0.19	1.5	4	6	5	3	11	8	4	5
66	28S ribosomal protein S35, mitochondrial	Q8BJZ4	Mrps35	36 kDa	0.78	1.1	6	3	3	1	4	5	6	1
67	28S ribosomal protein S36, mitochondrial	Q9CQX8	Mrps36	11 kDa	0.65	0.6	0	0	5	1	0	0	2	1
68	28S ribosomal protein S5, mitochondrial	Q99N87	Mrps5	48 kDa	0.087	2.2	1	2	1	0	3	4	2	2
69	28S ribosomal protein S6, mitochondrial	P58064	Mrps6	14 kDa	0.3	2	4	1	1	2	9	3	3	1
70	28S ribosomal protein S7, mitochondrial	Q80X85	Mrps7	28 kDa	0.29	1.6	2	1	1	1	3	1	2	1
71	28S ribosomal protein S9, mitochondrial	Q9D7N3	Mrps9	45 kDa	0.78	1.1	5	8	5	4	7	4	6	5
72	2-amino-3-ketobutyrate coenzyme A ligase, mitochondrial	O88986	Gcat	45 kDa	0.44	1.5	0	1	3	4	3	1	4	4
73	2-aminoethanethiol dioxygenase	Q6PDY2	Ado	28 kDa	0.5	1.5	0	4	2	2	4	5	1	1
74	2-hydroxyacyl-CoA lyase 1	Q9QXE0	Hacl1	64 kDa	0.94	0.9	0	0	2	1	0	0	1	1
75	2-iminobutanoate/2-iminopropanoate deaminase	P52760	Rida	14 kDa	0.8	1.2	1	2	0	0	1	1	1	1
76	2-methoxy-6-polyprenyl-1,4-benzoquinol methylase, mitochondrial	Q9CXI0	Coq5	37 kDa	0.13	1.7	5	1	2	3	4	6	6	2
77	2-oxoglutarate dehydrogenase, mitochondrial	Q60597	Ogdh	116 kDa	0.015	1.4	67	64	75	65	92	110	93	76
78	2-oxoisovalerate dehydrogenase subunit alpha, mitochondrial	P50136	Bckdha	50 kDa	0.66	0.9	8	4	5	7	6	6	6	4
79	2-oxoisovalerate dehydrogenase subunit beta, mitochondrial	Q6P3A8	Bckdhb	43 kDa	0.41	1.6	4	1	1	2	6	1	3	1
80	3'(2'),5'-bisphosphate nucleotidase 1	Q9Z0S1	Bpnt1	33 kDa	0.2	1.5	1	9	8	12	11	17	10	9
81	34842 and 34824						34842+34824 Control	34842+34824 Control	34842+34824 Control	34842+34824 Control	34842+34824 Treated	34842+34824 Treated	34842+34824 Treated	34842+34824 Treated
82	3'-5' RNA helicase YTHDC2	B2RR83	Ythdc2	161 kDa	0.43	0.5	1	1	1	0	0	0	1	0
83	39S ribosomal protein L1, mitochondrial	Q99N96	Mrpl1	38 kDa	0.16	2	4	1	1	1	4	5	2	2
84	39S ribosomal protein L10, mitochondrial	Q3TBW2	Mrpl10	29 kDa	0.86	1.1	10	4	3	4	5	8	5	4
85	39S ribosomal protein L12, mitochondrial	Q9DB15	Mrpl12	22 kDa	0.054	2.2	0	2	2	2	5	4	3	2
86	39S ribosomal protein L13, mitochondrial	Q9D1P0	Mrpl13	21 kDa	0.023	1.8	2	2	1	3	5	4	3	4
87	39S ribosomal protein L14, mitochondrial	Q9D1I6	Mrpl14	16 kDa	0.24	2.3	1	0	0	1	2	3	1	1
88	39S ribosomal protein L15, mitochondrial	Q9CPR5	Mrpl15	34 kDa	0.23	1.4	4	2	4	4	7	4	6	2
89	39S ribosomal protein L16, mitochondrial	Q99N93	Mrpl16	29 kDa	0.77	0.7	0	0	1	2	0	0	1	1
90	39S ribosomal protein L17, mitochondrial	Q9D8P4	Mrpl17	20 kDa	0.072	3.3	0	0	1	1	1	2	1	2
91	39S ribosomal protein L18, mitochondrial	Q9CQL5	Mrpl18	21 kDa	0.91	1	4	4	1	2	3	1	3	2
92	39S ribosomal protein L19, mitochondrial	Q9D338	Mrpl19	34 kDa	0.16	1.9	0	2	1	2	3	4	2	1
93	39S ribosomal protein L2, mitochondrial	Q9D773	Mrpl2	33 kDa	0.23	2.4	0	0	1	1	1	0	2	2
94	39S ribosomal protein L21, mitochondrial	Q9D1N9	Mrpl21	23 kDa	0.76	1.2	2	1	3	2	3	5	0	1
95	39S ribosomal protein L23, mitochondrial	O35972	Mrpl23	17 kDa	0.51	1.4	2	3	1	2	2	4	5	0
96	39S ribosomal protein L3, mitochondrial	Q99N95	Mrpl3	39 kDa	0.33	1.4	2	2	4	2	6	4	2	3
97	39S ribosomal protein L30, mitochondrial	Q9D7N6	Mrpl30	18 kDa	0.59	1.8	0	0	1	1	0	0	2	1
98	39S ribosomal protein L32, mitochondrial	Q9DCI9	Mrpl32	22 kDa	0.12	2	0	1	2	1	1	3	2	1
99	39S ribosomal protein L37, mitochondrial	Q921S7	Mrpl37	48 kDa	0.23	1.4	7	6	6	3	10	9	6	5
100	39S ribosomal protein L38, mitochondrial	Q8K2M0	Mrpl38	45 kDa	0.65	1.4	4	1	1	1	3	4	1	1
101	39S ribosomal protein L39, mitochondrial	Q9JKF7	Mrpl39	39 kDa	0.24	1.7	2	2	4	1	6	1	6	4
102	39S ribosomal protein L4, mitochondrial	Q9DCU6	Mrpl4	33 kDa	0.13	0.6	7	4	2	4	3	3	2	2
103	39S ribosomal protein L41, mitochondrial	Q9CQN7	Mrpl41	15 kDa	0.53	1.5	4	1	1	1	5	1	2	1
104	39S ribosomal protein L43, mitochondrial	Q99N89	Mrpl43	20 kDa	0.76	0.8	6	1	2	2	4	3	1	2
105	39S ribosomal protein L44, mitochondrial	Q9CY73	Mrpl44	38 kDa	0.5	1.3	2	3	1	3	6	3	2	2
106	39S ribosomal protein L45, mitochondrial	Q9D0Q7	Mrpl45	35 kDa	0.21	1.8	2	3	1	2	6	3	5	1
107	39S ribosomal protein L46, mitochondrial	Q9EQI8	Mrpl46	32 kDa	0.39	1.7	0	0	2	1	1	1	1	1
108	39S ribosomal protein L47, mitochondrial	Q8K2Y7	Mrpl47	30 kDa	0.14	1.9	1	0	2	1	3	1	2	1
109	39S ribosomal protein L50, mitochondrial	Q8VDT9	Mrpl50	18 kDa	0.67	0.9	2	3	3	3	3	1	2	4
110	39S ribosomal protein L53, mitochondrial	Q9D1H8	Mrpl53	13 kDa	0.24	2.2	0	2	1	1	3	0	3	2
111	39S ribosomal protein L9, mitochondrial	Q99N94	Mrpl9	30 kDa	0.23	1.6	2	3	2	2	6	5	2	2
112	3-hydroxyacyl-CoA dehydrogenase type-2	O08756	Hsd17b10	27 kDa	0.019	2.7	6	5	1	3	11	15	11	6
113	3-hydroxyisobutyrate dehydrogenase, mitochondrial	Q99L13	Hibadh	35 kDa	0.006	1.5	7	8	9	7	11	13	13	10
114	3-hydroxyisobutyryl-CoA hydrolase, mitochondrial	Q8QZS1	Hibch	43 kDa	0.11	1.3	12	11	9	9	16	14	12	10
115	3-ketoacyl-CoA thiolase A, peroxisomal	Q921H8	Acaa1a	44 kDa	0.4	1.3	12	7	6	6	9	17	10	6
116	3-ketoacyl-CoA thiolase, mitochondrial	Q8BWT1	Acaa2	42 kDa	0.21	1.3	7	11	9	6	13	13	7	10
117	3-mercaptopyruvate sulfurtransferase	Q99J99	Mpst	33 kDa	0.49	1.5	4	6	6	6	18	1	8	5
118	3-oxoacyl-[acyl-carrier-protein] synthase, mitochondrial	Q9D404	Oxsm	49 kDa	0.29	1.6	1	5	3	1	4	7	5	1
119	3-phosphoinositide-dependent protein kinase 1	Q9Z2A0	Pdpk1	64 kDa	0.56	1.2	4	2	3	7	4	4	8	3
120	40S ribosomal protein S10	P63325	Rps10	19 kDa	0.31	1.6	2	4	2	2	3	5	6	1
121	40S ribosomal protein S11	P62281	Rps11	18 kDa	0.44	1.3	2	2	2	3	4	5	2	1
122	40S ribosomal protein S12	P63323	Rps12	15 kDa	0.45	1.5	0	1	1	1	0	1	2	1
123	40S ribosomal protein S13	P62301	Rps13	17 kDa	0.41	0.7	4	1	1	3	3	1	1	1
124	40S ribosomal protein S14	P62264	Rps14	16 kDa	0.43	1.4	0	1	2	2	3	1	2	1
125	40S ribosomal protein S15a	P62245	Rps15a	15 kDa	0.8	1.1	2	2	2	1	3	3	2	1
126	40S ribosomal protein S16	P14131	Rps16	16 kDa	0.16	1.7	2	1	1	3	3	3	6	3
127	40S ribosomal protein S17	P63276	Rps17	16 kDa	0.67	1.4	0	1	2	1	0	0	4	3
128	40S ribosomal protein S18	P62270	Rps18	18 kDa	0.91	1	1	4	2	3	5	1	3	2
129	40S ribosomal protein S19	Q9CZX8	Rps19	16 kDa	0.85	1.1	2	2	1	1	1	3	1	2
130	40S ribosomal protein S2	P25444	Rps2	31 kDa	0.12	1.7	5	5	3	5	12	7	7	4
131	40S ribosomal protein S20	P60867	Rps20	13 kDa	0.85	0.9	1	1	1	1	3	0	1	1
132	40S ribosomal protein S23	P62267	Rps23	16 kDa	0.13	INF	0	0	0	0	3	0	1	1
133	40S ribosomal protein S25	P62852	Rps25	14 kDa	0.41	0.8	4	3	1	2	3	2	2	1
134	40S ribosomal protein S3	P62908	Rps3	27 kDa	0.53	1.2	5	8	5	6	12	5	7	5
135	40S ribosomal protein S3a	P97351	Rps3a	30 kDa	0.12	1.8	4	6	4	6	13	12	8	3
136	40S ribosomal protein S4, X isoform	P62702	Rps4x	30 kDa	0.29	1.6	0	2	1	3	3	3	2	1
137	40S ribosomal protein S5	P97461	Rps5	23 kDa	0.82	1.2	0	0	1	2	1	0	1	1
138	40S ribosomal protein S6	P62754	Rps6	29 kDa	0.19	1.5	0	3	2	3	4	3	3	3
139	40S ribosomal protein S7	P62082	Rps7	22 kDa	0.5	1.8	0	1	1	3	3	5	1	0
140	40S ribosomal protein S8	P62242	Rps8	24 kDa	0.93	1.1	1	1	1	1	4	1	0	0
141	40S ribosomal protein S9	Q6ZWN5	Rps9	23 kDa	0.056	2.6	0	0	2	3	4	4	3	3
142	40S ribosomal protein SA	P14206	Rpsa	33 kDa	0.52	1.3	5	1	1	1	4	4	2	1
143	4-aminobutyrate aminotransferase, mitochondrial	P61922	Abat	56 kDa	0.11	1.3	85	56	64	58	96	83	90	65
144	4F2 cell-surface antigen heavy chain	P10852	Slc3a2	58 kDa	0.023	1.5	31	24	30	24	39	46	45	30
145	4-trimethylaminobutyraldehyde dehydrogenase	Q9JLJ2	Aldh9a1	54 kDa	0.21	1.2	11	12	10	9	15	17	11	10
146	5'(3')-deoxyribonucleotidase, cytosolic type	Q9JM14	Nt5c	23 kDa	0.028	0.7	4	4	5	4	3	3	2	4
147	5'(3')-deoxyribonucleotidase, mitochondrial	Q8VCE6	Nt5m	26 kDa	0.44	1.5	2	1	2	1	2	4	3	0
148	5'-3' exoribonuclease 1	P97789	Xrn1	194 kDa	0.56	1.6	0	0	1	1	1	0	1	1
149	55 kDa erythrocyte membrane protein	P70290	Mpp1	52 kDa	0.82	1	7	3	5	5	5	5	6	4
150	5'-AMP-activated protein kinase catalytic subunit alpha-1	Q5EG47	Prkaa1	64 kDa	0.41	1.3	5	3	2	3	4	3	7	3
151	5'-AMP-activated protein kinase catalytic subunit alpha-2	Q8BRK8	Prkaa2	62 kDa	0.65	0.7	0	0	5	6	0	0	3	4
152	5'-AMP-activated protein kinase subunit gamma-1	O54950	Prkag1	38 kDa	0.52	1.4	0	5	2	2	4	5	2	2
153	5'-AMP-activated protein kinase subunit gamma-2	Q91WG5	Prkag2	63 kDa	0.1	2.4	6	3	1	1	9	8	7	2
154	5-demethoxyubiquinone hydroxylase, mitochondrial	P97478	Coq7	24 kDa	0.11	2.2	0	1	1	2	1	3	2	1
155	5'-nucleotidase domain-containing protein 3	Q3UHB1	Nt5dc3	63 kDa	0.62	1.2	26	18	12	10	24	26	17	9
156	5'-nucleotidase	Q61503	Nt5e	64 kDa	0.48	1.2	2	3	3	3	1	3	5	4
157	5-oxoprolinase	Q8K010	Oplah	138 kDa	0.09	1.6	9	7	7	7	9	18	14	8
158	6.8 kDa mitochondrial proteolipid	P56379	Mp68	7 kDa	0.54	1.2	4	4	3	2	6	2	2	5
159	60 kDa heat shock protein, mitochondrial	P63038	Hspd1	61 kDa	0.014	1.5	90	90	80	94	143	144	146	95
160	60 kDa SS-A/Ro ribonucleoprotein	O08848	Trove2	60 kDa	0.9	1.1	1	3	1	2	1	1	4	1
161	60S acidic ribosomal protein P0	P14869	Rplp0	34 kDa	0.27	1.7	5	1	2	1	3	7	4	2
162	60S acidic ribosomal protein P2	P99027	Rplp2	12 kDa	0.35	1.4	6	6	2	3	6	8	7	2
163	60S ribosomal protein L10	Q6ZWV3	Rpl10	25 kDa	0.77	1.2	0	1	2	3	4	1	2	0
164	60S ribosomal protein L10a	P53026	Rpl10a	25 kDa	0.69	1.2	4	0	3	3	4	1	4	2
165	60S ribosomal protein L11	Q9CXW4	Rpl11	20 kDa	0.4	1.5	1	3	0	1	3	1	2	2
166	60S ribosomal protein L12	P35979	Rpl12	18 kDa	0.33	1.4	5	4	1	2	5	5	4	2
167	60S ribosomal protein L13	P47963	Rpl13	24 kDa	0.24	1.4	2	4	2	2	5	4	3	2
168	60S ribosomal protein L15	Q9CZM2	Rpl15	24 kDa	0.15	2	2	3	1	1	6	5	4	1
169	60S ribosomal protein L17	Q9CPR4	Rpl17	21 kDa	0.13	1.9	0	2	3	5	4	4	7	4
170	60S ribosomal protein L18	P35980	Rpl18	22 kDa	0.26	1.9	0	2	2	2	5	2	1	1
171	60S ribosomal protein L19	P84099	Rpl19	23 kDa	0.69	1.2	2	3	1	2	4	4	2	1
172	60S ribosomal protein L22	P67984	Rpl22	15 kDa	0.45	1.3	1	1	1	1	1	3	2	1
173	60S ribosomal protein L22-like 1	Q9D7S7	Rpl22l1	14 kDa	0.37	2	0	2	0	1	3	1	1	1
174	60S ribosomal protein L23	P62830	Rpl23	15 kDa	0.43	1.2	4	3	4	5	4	6	4	4
175	60S ribosomal protein L23a	P62751	Rpl23a	18 kDa	0.53	0.7	1	1	2	4	0	0	2	3
176	60S ribosomal protein L26	P61255	Rpl26	17 kDa	0.59	1.5	0	2	1	1	3	0	2	1
177	60S ribosomal protein L27	P61358	Rpl27	16 kDa	0.26	1.7	4	2	2	1	6	3	5	1
178	60S ribosomal protein L27a	P14115	Rpl27a	17 kDa	0.72	1.1	2	1	2	3	1	1	4	3
179	60S ribosomal protein L28	P41105	Rpl28	16 kDa	0.069	2.5	0	1	1	2	4	2	3	1
180	60S ribosomal protein L29	P47915	Rpl29	18 kDa	0.94	1	0	1	1	2	1	1	1	1
181	60S ribosomal protein L3	P27659	Rpl3	46 kDa	0.48	1.5	1	3	4	5	4	3	11	3
182	60S ribosomal protein L31	P62900	Rpl31	14 kDa	1	1	2	1	1	1	3	1	1	1
183	60S ribosomal protein L32	P62911	Rpl32	16 kDa	0.15	2.6	0	1	1	2	3	1	5	1
184	60S ribosomal protein L34	Q9D1R9	Rpl34	13 kDa	0.054	2.1	0	1	1	1	1	1	1	1
185	60S ribosomal protein L36a	P83882	Rpl36a	12 kDa	0.98	1	0	1	1	1	1	0	1	1
186	60S ribosomal protein L38	Q9JJI8	Rpl38	8 kDa	0.5	1.2	4	3	4	5	4	6	3	4
187	60S ribosomal protein L4	Q9D8E6	Rpl4	47 kDa	0.33	1.2	5	4	5	7	8	5	5	5
188	60S ribosomal protein L5	P47962	Rpl5	34 kDa	0.92	1	1	1	1	2	1	0	2	2
189	60S ribosomal protein L6	P47911	Rpl6	34 kDa	0.00097	2.2	2	3	3	2	6	5	5	5
190	60S ribosomal protein L7	P14148	Rpl7	31 kDa	0.74	1.1	6	6	5	5	4	12	5	4
191	60S ribosomal protein L7a	P12970	Rpl7a	30 kDa	0.9	1	10	5	6	5	8	7	5	5
192	60S ribosomal protein L8	P62918	Rpl8	28 kDa	0.092	2.9	0	1	2	1	4	1	3	1
193	60S ribosomal protein L9	P51410	Rpl9	22 kDa	0.33	1.6	1	2	0	2	1	3	3	1
194	6-phosphofructo-2-kinase/fructose-2,6-bisphosphatase 2	P70265	Pfkfb2	60 kDa	0.91	1	2	3	3	3	3	1	4	3
195	6-phosphogluconate dehydrogenase, decarboxylating	Q9DCD0	Pgd	53 kDa	0.074	1.5	7	8	12	7	16	10	14	10
196	6-phosphogluconolactonase	Q9CQ60	Pgls	27 kDa	0.32	1.3	5	6	6	8	7	8	13	4
197	6-pyruvoyl tetrahydrobiopterin synthase	Q9R1Z7	Pts	16 kDa	0.16	2.1	0	1	1	1	3	1	1	1
198	7-dehydrocholesterol reductase	O88455	Dhcr7	54 kDa	0.06	2.2	0	1	1	1	1	1	2	1
199	7-methylguanosine phosphate-specific 5'-nucleotidase	Q3UFY7	Nt5c3b	34 kDa	0.45	1.3	1	1	3	3	4	1	3	3
200	85/88 kDa calcium-independent phospholipase A2	P97819	Pla2g6	90 kDa	0.42	2.9	2	0	1	0	1	0	6	1
201	8-oxo-dGDP phosphatase NUDT18	Q3U2V3	Nudt18	36 kDa	0.18	3.1	0	0	1	1	1	0	3	1
202	ABI gene family member 3	Q8BYZ1	Abi3	39 kDa	0.63	1.5	1	0	1	1	0	3	2	0
203	Abl interactor 1	Q8CBW3	Abi1	52 kDa	0.023	1.9	4	5	7	4	8	10	12	7
204	Abl interactor 2	P62484	Abi2	49 kDa	0.11	1.4	4	8	7	7	11	9	11	6
205	Abscission/NoCut checkpoint regulator	Q9DAZ9	Zfyve19	43 kDa	0.41	2.5	0	0	1	1	0	0	4	2
206	Acetoacetyl-CoA synthetase	Q9D2R0	Aacs	75 kDa	0.19	2.7	0	1	2	1	1	5	5	1
207	Acetylcholinesterase	P21836	Ache	68 kDa	0.063	1.6	5	5	3	4	5	7	9	5
208	Acetyl-CoA acetyltransferase, cytosolic	Q8CAY6	Acat2	41 kDa	0.16	1.5	13	12	10	11	17	15	26	10
209	Acetyl-CoA acetyltransferase, mitochondrial	Q8QZT1	Acat1	45 kDa	0.18	1.2	37	28	42	31	48	37	39	37
210	Acetyl-CoA carboxylase 1	Q5SWU9	Acaca	265 kDa	0.0081	1.9	12	7	8	10	17	16	24	15
211	Acetyl-coenzyme A synthetase 2-like, mitochondrial	Q99NB1	Acss1	75 kDa	0.028	2.8	1	5	4	3	9	13	7	5
212	Acetyl-coenzyme A synthetase, cytoplasmic	Q9QXG4	Acss2	79 kDa	0.9	0.9	5	1	0	1	0	3	3	1
213	Acid ceramidase	Q9WV54	Asah1	45 kDa	0.94	1	5	4	8	5	6	5	4	5
214	Acidic fibroblast growth factor intracellular-binding protein	Q9JI19	Fibp	41 kDa	0.87	0.9	4	0	3	3	1	4	2	2
215	Acidic leucine-rich nuclear phosphoprotein 32 family member A	O35381	Anp32a	29 kDa	0.37	1.5	4	1	1	2	3	4	4	1
216	Acid-sensing ion channel 1	Q6NXK8	Asic1	60 kDa	0.11	3.5	0	0	1	3	3	2	7	2
217	Aconitate hydratase, mitochondrial	Q99KI0	Aco2	85 kDa	0.075	1.5	184	141	136	114	244	254	236	126
218	Actin, alpha skeletal muscle	P68134 (+1)	Acta1	42 kDa	0.21	0.5	30	16	29	75	3	13	25	30
219	Actin, cytoplasmic 2	P63260 (+1)	Actg1	42 kDa	0.4	1.3	58	83	152	144	102	110	197	144
220	Actin-binding LIM protein 1	Q8K4G5	Ablim1	97 kDa	0.054	1.8	6	6	6	4	8	10	14	6
221	Actin-binding LIM protein 2	Q8BL65	Ablim2	68 kDa	0.46	1.2	2	5	5	4	6	3	5	4
222	Actin-binding LIM protein 3	Q69ZX8	Ablim3	78 kDa	0.25	1.5	1	1	2	2	4	1	3	2
223	Actin-related protein 10	Q9QZB7	Actr10	46 kDa	0.3	1.4	5	5	4	7	13	5	6	5
224	Actin-related protein 2	P61161	Actr2	45 kDa	0.26	1.2	14	18	24	20	18	28	30	19
225	Actin-related protein 2/3 complex subunit 1A	Q9R0Q6	Arpc1a	42 kDa	0.17	1.5	12	24	20	15	34	39	22	14
226	Actin-related protein 2/3 complex subunit 1B	Q9WV32	Arpc1b	41 kDa	0.9	0.9	1	5	1	3	4	3	2	1
227	Actin-related protein 2/3 complex subunit 2	Q9CVB6	Arpc2	34 kDa	0.041	1.5	15	24	26	27	26	33	41	34
228	Actin-related protein 2/3 complex subunit 3	Q9JM76	Arpc3	21 kDa	0.65	1.1	5	6	4	4	5	5	6	4
229	Actin-related protein 2/3 complex subunit 4	P59999	Arpc4	20 kDa	0.56	1.1	13	12	8	11	16	13	11	9
230	Actin-related protein 2/3 complex subunit 5	Q9CPW4	Arpc5	16 kDa	0.72	1.1	9	6	6	13	10	4	12	10
231	Actin-related protein 2/3 complex subunit 5-like protein	Q9D898	Arpc5l	17 kDa	0.93	1	16	9	14	14	17	15	9	12
232	Actin-related protein 3	Q99JY9	Actr3	47 kDa	0.13	1.2	15	18	28	24	26	24	29	26
233	Actin-related protein 3B	Q641P0	Actr3b	48 kDa	0.13	1.4	7	10	18	13	21	16	16	14
234	Activated CDC42 kinase 1	O54967	Tnk2	117 kDa	0.13	INF	0	0	0	0	1	0	0	1
235	Activating signal cointegrator 1	Q9QXN3	Trip4	66 kDa	0.49	1.5	0	1	1	1	1	0	1	1
236	Activator of 90 kDa heat shock protein ATPase homolog 1	Q8BK64	Ahsa1	38 kDa	0.023	1.4	9	9	12	10	16	15	13	11
237	Active breakpoint cluster region-related protein	Q5SSL4	Abr	98 kDa	0.086	1.4	6	13	7	11	15	12	15	10
238	Activin receptor type-1	P37172	Acvr1	57 kDa	0.61	1.4	0	1	1	0	1	1	0	1
239	Activin receptor type-1B	Q61271	Acvr1b	57 kDa	0.33	2.3	0	1	0	1	1	3	1	0
240	Activity-regulated cytoskeleton-associated protein	Q9WV31	Arc	45 kDa	0.11	2.7	0	1	0	2	1	2	3	1
241	Acyl carrier protein, mitochondrial	Q9CR21	Ndufab1	17 kDa	0.037	2.3	4	3	3	4	6	10	11	4
242	Acylamino-acid-releasing enzyme	Q8R146	Apeh	82 kDa	0.38	0.7	2	3	4	5	1	1	4	4
243	Acyl-CoA dehydrogenase family member 10	Q8K370	Acad10	119 kDa	0.56	1.4	2	4	0	1	2	4	3	1
244	Acyl-CoA dehydrogenase family member 11	Q80XL6	Acad11	87 kDa	0.19	0	2	1	0	0	0	0	0	0
245	Acyl-CoA dehydrogenase family member 9, mitochondrial	Q8JZN5	Acad9	69 kDa	0.17	1.4	20	16	12	18	32	20	22	15
246	Acyl-CoA synthetase family member 2, mitochondrial	Q8VCW8	Acsf2	68 kDa	0.11	1.3	11	13	8	8	14	14	12	11
247	Acyl-CoA synthetase family member 3, mitochondrial	Q3URE1	Acsf3	65 kDa	0.91	1	5	5	5	7	11	4	3	6
248	Acyl-CoA-binding domain-containing protein 5	Q5XG73	Acbd5	57 kDa	0.94	1.1	1	2	0	1	1	0	2	1
249	Acyl-CoA-binding domain-containing protein 6	Q9D061	Acbd6	31 kDa	0.7	1.1	1	4	4	4	5	4	4	2
250	Acyl-CoA-binding protein	P31786	Dbi	10 kDa	0.23	1.6	6	8	4	2	13	8	8	3
251	Acyl-coenzyme A thioesterase 1	O55137	Acot1	46 kDa	0.36	1.8	0	5	3	3	0	8	8	4
252	Acyl-coenzyme A thioesterase 11	Q8VHQ9	Acot11	67 kDa	0.033	2.4	1	2	2	5	8	4	8	6
253	Acyl-coenzyme A thioesterase 13	Q9CQR4	Acot13	15 kDa	0.78	1.1	36	15	19	5	39	21	12	14
254	Acyl-coenzyme A thioesterase 2, mitochondrial	Q9QYR9	Acot2	50 kDa	0.24	1.5	9	6	5	4	8	13	9	5
255	Acyl-coenzyme A thioesterase 9, mitochondrial	Q9R0X4	Acot9	51 kDa	0.073	1.8	9	6	4	9	14	18	9	9
256	Acyl-coenzyme A thioesterase THEM4	Q3UUI3	Them4	26 kDa	0.28	1.6	2	4	2	2	2	7	3	4
257	Acylglycerol kinase, mitochondrial	Q9ESW4	Agk	47 kDa	0.19	1.3	11	19	14	16	19	16	24	16
258	Acylphosphatase-1	P56376	Acyp1	11 kDa	0.92	0.9	0	1	3	2	1	0	2	2
259	Acylphosphatase-2	P56375	Acyp2	12 kDa	0.99	1	5	4	4	4	6	4	2	4
260	Acyl-protein thioesterase 1	P97823	Lypla1	25 kDa	0.061	1.5	2	2	2	2	3	4	3	2
261	Acyl-protein thioesterase 2	Q9WTL7	Lypla2	25 kDa	0.018	2.7	2	3	2	3	6	9	10	4
262	Adapter molecule crk	Q64010	Crk	34 kDa	0.51	1.1	9	8	6	8	10	11	7	8
263	Adaptin ear-binding coat-associated protein 1	Q9CR95	Necap1	30 kDa	0.22	1.4	4	3	8	4	6	6	9	6
264	Adenomatous polyposis coli protein 2	Q9Z1K7	Apc2	243 kDa	0.09	INF	0	0	0	0	1	3	0	1
265	Adenomatous polyposis coli protein	Q61315	Apc	311 kDa	0.031	2.2	4	4	7	7	14	9	16	7
266	Adenosine kinase	P55264	Adk	40 kDa	0.22	1.5	4	2	4	4	7	2	7	4
267	Adenosylhomocysteinase	P50247	Ahcy	48 kDa	0.06	1.4	11	13	14	12	19	23	16	13
268	Adenylate cyclase type 1	O88444	Adcy1	123 kDa	0.18	1.8	1	4	4	3	5	5	10	2
269	Adenylate cyclase type 2	Q80TL1	Adcy2	123 kDa	0.64	1.2	4	3	3	5	0	5	7	4
270	Adenylate cyclase type 3	Q8VHH7	Adcy3	129 kDa	0.86	1.2	0	1	1	3	0	1	3	1
271	Adenylate cyclase type 5	P84309	Adcy5	139 kDa	0.083	1.3	14	12	11	13	18	18	16	12
272	Adenylate cyclase type 8	P97490	Adcy8	140 kDa	0.74	1.2	14	6	2	3	8	11	7	3
273	Adenylate cyclase type 9	P51830	Adcy9	151 kDa	0.05	1.6	25	21	15	19	29	36	39	21
274	Adenylate kinase 2, mitochondrial	Q9WTP6	Ak2	26 kDa	0.042	2.3	2	3	3	5	6	11	8	4
275	Adenylate kinase 4, mitochondrial	Q9WUR9	Ak4	25 kDa	0.076	1.5	5	8	10	9	13	15	9	10
276	Adenylate kinase isoenzyme 1	Q9R0Y5	Ak1	22 kDa	0.3	1.2	11	16	16	19	23	15	25	14
277	Adenylate kinase isoenzyme 5	Q920P5	Ak5	63 kDa	0.52	1.4	2	1	5	3	5	0	7	4
278	Adenylosuccinate lyase	P54822	Adsl	55 kDa	0.22	1.8	6	9	7	9	6	24	17	8
279	Adenylosuccinate synthetase isozyme 1	P28650	Adssl1	50 kDa	0.43	1.4	0	2	1	2	1	1	2	2
280	Adenylosuccinate synthetase isozyme 2	P46664	Adss	50 kDa	0.038	1.4	8	10	8	9	11	15	16	10
281	Adenylyl cyclase-associated protein 1	P40124	Cap1	52 kDa	0.1	1.6	2	16	14	19	23	24	21	16
282	Adenylyl cyclase-associated protein 2	Q9CYT6	Cap2	53 kDa	0.23	1.5	7	16	15	19	11	25	32	18
283	Adenylyltransferase and sulfurtransferase MOCS3	A2BDX3	Mocs3	49 kDa	0.062	2.8	0	0	1	2	3	1	2	1
284	Adherens junction-associated protein 1	A2ALI5	Ajap1	45 kDa	0.73	1.4	0	0	1	2	0	0	2	2
285	Adhesion G protein-coupled receptor A1	Q8C4G9	Adgra1	63 kDa	0.4	1.3	2	5	2	3	6	3	3	5
286	Adhesion G protein-coupled receptor B1	Q3UHD1	Adgrb1	173 kDa	0.85	1.1	2	0	7	6	5	1	5	5
287	Adhesion G protein-coupled receptor B2	Q8CGM1	Adgrb2	170 kDa	0.92	1	9	10	5	5	6	9	10	5
288	Adhesion G protein-coupled receptor B3	Q80ZF8	Adgrb3	171 kDa	0.24	1.7	1	5	7	9	5	7	16	9
289	Adhesion G protein-coupled receptor L1	Q80TR1	Adgrl1	162 kDa	0.3	1.4	15	14	13	16	18	12	34	16
290	Adhesion G protein-coupled receptor L2	Q8JZZ7	Adgrl2	167 kDa	0.83	0.9	4	1	4	4	4	3	4	1
291	Adhesion G protein-coupled receptor L3	Q80TS3	Adgrl3	171 kDa	0.66	1.1	16	5	11	7	14	9	12	8
292	Adipocyte plasma membrane-associated protein	Q9D7N9	Apmap	46 kDa	0.48	1.6	1	1	2	0	1	4	1	1
293	ADP/ATP translocase 1	P48962	Slc25a4	33 kDa	0.08	1.7	55	51	41	35	98	102	75	37
294	ADP/ATP translocase 2	P51881	Slc25a5	33 kDa	0.49	1.3	35	38	33	23	79	39	23	27
295	ADP-ribose pyrophosphatase, mitochondrial	Q8BVU5	Nudt9	39 kDa	0.32	1.5	0	3	3	2	5	2	2	3
296	ADP-ribosyl cyclase/cyclic ADP-ribose hydrolase 1	P56528	Cd38	34 kDa	0.36	2	0	1	0	1	1	0	2	1
297	ADP-ribosylation factor 2	Q8BSL7	Arf2	21 kDa	0.23	1.3	21	11	16	12	24	23	19	12
298	ADP-ribosylation factor 5	P84084	Arf5	21 kDa	0.66	0.7	0	3	16	5	3	2	9	3
299	ADP-ribosylation factor 6	P62331	Arf6	20 kDa	0.028	1.5	5	3	4	4	6	7	7	5
300	ADP-ribosylation factor GTPase-activating protein 1	Q9EPJ9	Arfgap1	45 kDa	0.024	1.7	17	15	19	14	33	34	28	18
301	ADP-ribosylation factor GTPase-activating protein 2	Q99K28	Arfgap2	57 kDa	0.67	0.8	4	1	1	1	1	1	1	1
302	ADP-ribosylation factor GTPase-activating protein 3	Q9D8S3	Arfgap3	57 kDa	0.00059	5.3	0	1	1	0	3	3	3	3
303	ADP-ribosylation factor-binding protein GGA3	Q8BMI3	Gga3	78 kDa	0.9	1.1	0	4	2	3	1	2	2	4
304	ADP-ribosylation factor-like protein 2	Q9D0J4	Arl2	21 kDa	0.66	1.9	0	0	1	1	0	0	0	2
305	ADP-ribosylation factor-like protein 3	Q9WUL7	Arl3	20 kDa	0.055	1.5	2	4	2	2	4	5	4	3
306	ADP-ribosylation factor-like protein 6	O88848	Arl6	21 kDa	0.36	1.4	4	3	2	1	1	4	4	3
307	ADP-ribosylation factor-like protein 6-interacting protein 1	Q9JKW0	Arl6ip1	23 kDa	0.26	2.5	0	1	1	1	4	1	1	1
308	ADP-ribosylation factor-like protein 8A	Q8VEH3	Arl8a	21 kDa	0.11	2.6	14	3	2	4	11	24	18	6
309	ADP-ribosylation factor-like protein 8B	Q9CQW2	Arl8b	22 kDa	0.15	1.8	13	9	4	6	16	22	14	5
310	Adrenodoxin, mitochondrial	P46656	Fdx1	20 kDa	0.2	1.6	0	2	1	2	1	2	2	2
311	Afadin	Q9QZQ1	Afdn	207 kDa	0.024	1.6	13	11	16	14	24	22	26	14
312	AFG1-like ATPase	Q3V384	Afg1l	54 kDa	0.18	1.6	6	4	1	2	6	5	5	4
313	AFG3-like protein 2	Q8JZQ2	Afg3l2	90 kDa	0.24	1.3	26	19	16	18	32	32	25	14
314	Aflatoxin B1 aldehyde reductase member 2	Q8CG76	Akr7a2	41 kDa	0.16	1.4	2	4	8	5	8	5	7	6
315	Aggrecan core protein	Q61282	Acan	222 kDa	0.65	0.6	0	1	1	1	0	0	0	2
316	Agrin	A2ASQ1	Agrn	208 kDa	0.59	1.4	1	1	1	2	3	0	4	1
317	AH receptor-interacting protein	O08915	Aip	38 kDa	0.96	1	2	3	4	4	4	3	4	3
318	A-kinase anchor protein 1, mitochondrial	O08715	Akap1	92 kDa	0.16	2.1	0	1	1	1	1	2	1	1
319	A-kinase anchor protein 10, mitochondrial	O88845	Akap10	74 kDa	0.23	1.4	5	3	5	4	9	3	8	6
320	A-kinase anchor protein 12	Q9WTQ5	Akap12	181 kDa	0.83	1.1	4	1	5	6	8	3	2	5
321	A-kinase anchor protein 5	D3YVF0	Akap5	79 kDa	0.28	1.2	15	26	18	18	25	27	26	16
322	A-kinase anchor protein 7 isoform gamma	Q7TN79 (+1)	Akap7	35 kDa	0.069	2.3	0	3	3	4	9	6	4	3
323	A-kinase anchor protein SPHKAP	Q6NSW3	Sphkap	185 kDa	0.98	1	0	1	1	1	0	0	3	0
324	Alanine aminotransferase 1	Q8QZR5	Gpt	55 kDa	0.1	1.4	2	2	3	3	5	4	4	3
325	Alanine aminotransferase 2	Q8BGT5	Gpt2	58 kDa	0.16	2.1	2	1	1	3	3	3	8	2
326	Alanine--tRNA ligase, cytoplasmic	Q8BGQ7	Aars	107 kDa	0.067	1.6	6	15	16	16	22	17	27	17
327	Alanine--tRNA ligase, mitochondrial	Q14CH7	Aars2	107 kDa	0.27	0.2	0	3	1	1	0	0	1	0
328	Alanyl-tRNA editing protein Aarsd1	Q3THG9	Aarsd1	45 kDa	0.066	2.3	0	1	1	1	1	3	2	1
329	Alcohol dehydrogenase [NADP(+)]	Q9JII6	Akr1a1	37 kDa	0.11	1.7	6	9	11	11	20	22	11	10
330	Alcohol dehydrogenase class-3	P28474	Adh5	40 kDa	0.18	1.2	6	7	5	6	9	8	5	7
331	Aldehyde dehydrogenase family 16 member A1	Q571I9	Aldh16a1	85 kDa	0.36	INF	0	0	0	0	0	0	0	1
332	Aldehyde dehydrogenase family 3 member B1	Q80VQ0	Aldh3b1	52 kDa	0.94	0.9	1	3	1	0	0	3	1	1
333	Aldehyde dehydrogenase X, mitochondrial	Q9CZS1	Aldh1b1	58 kDa	0.069	1.3	15	21	15	19	25	24	24	17
334	Aldehyde dehydrogenase, mitochondrial	P47738	Aldh2	57 kDa	0.21	1.3	25	32	27	17	45	40	30	21
335	Aldose reductase	P45376	Akr1b1	36 kDa	0.16	1.3	7	10	14	13	19	16	13	12
336	Aldose reductase-related protein 2	P45377	Akr1b8	36 kDa	0.64	1.1	2	1	3	3	3	3	3	1
337	Alkaline phosphatase, tissue-nonspecific isozyme	P09242	Alpl	58 kDa	0.36	2.8	0	0	1	1	2	0	0	1
338	Alkyldihydroxyacetonephosphate synthase, peroxisomal	Q8C0I1	Agps	72 kDa	0.55	1.5	2	2	1	1	0	5	4	1
339	Alpha/beta hydrolase domain-containing protein 17B	Q7M759	Abhd17b	32 kDa	0.36	1.4	2	1	2	3	2	4	5	1
340	Alpha-1,3/1,6-mannosyltransferase ALG2	Q9DBE8	Alg2	47 kDa	0.23	1.6	10	4	3	6	9	9	15	5
341	Alpha-1-syntrophin	Q61234	Snta1	54 kDa	0.084	1.3	4	2	4	3	5	4	5	3
342	Alpha-2-macroglobulin receptor-associated protein	P55302	Lrpap1	42 kDa	0.57	0.8	2	3	4	1	1	3	4	2
343	Alpha-actinin-1	Q7TPR4	Actn1	103 kDa	0.1	1.4	38	35	30	50	54	61	56	35
344	Alpha-actinin-2	Q9JI91	Actn2	104 kDa	0.26	1.2	21	18	12	20	23	24	25	15
345	Alpha-actinin-4	P57780	Actn4	105 kDa	0.055	1.4	20	29	32	33	41	48	42	29
346	Alpha-adducin	Q9QYC0	Add1	81 kDa	0.08	1.3	23	27	19	28	29	39	34	25
347	Alpha-aminoadipic semialdehyde dehydrogenase	Q9DBF1	Aldh7a1	59 kDa	0.76	1.2	5	15	3	4	8	13	5	5
348	Alpha-aminoadipic semialdehyde synthase, mitochondrial	Q99K67	Aass	103 kDa	0.8	1.2	0	1	1	2	1	0	1	2
349	Alpha-centractin	P61164	Actr1a	43 kDa	0.74	1.1	19	16	15	10	23	21	9	12
350	Alpha-crystallin B chain	P23927	Cryab	20 kDa	0.12	2	0	2	3	1	5	4	2	3
351	Alpha-endosulfine	P60840	Ensa	13 kDa	0.092	1.9	2	8	5	5	9	15	7	7
352	Alpha-enolase	P17182	Eno1	47 kDa	0.45	1.3	125	95	140	61	194	155	109	68
353	Alpha-internexin	P46660	Ina	55 kDa	0.5	0.7	0	5	5	5	3	1	3	4
354	Alpha-mannosidase 2C1	Q91W89	Man2c1	116 kDa	0.16	1.9	5	2	4	6	7	5	15	5
355	Alpha-methylacyl-CoA racemase	O09174	Amacr	42 kDa	0.45	1.7	1	1	1	1	3	1	0	1
356	Alpha-soluble NSF attachment protein	Q9DB05	Napa	33 kDa	0.083	1.4	15	20	21	19	30	31	28	17
357	Alpha-synuclein	O55042	Snca	14 kDa	0.022	1.6	9	18	16	14	27	23	20	20
358	Alpha-tocopherol transfer protein-like	Q9D3D0	Ttpal	39 kDa	0.47	1.4	4	3	1	4	3	4	7	1
359	Alpha-tubulin N-acetyltransferase 1	Q8K341	Atat1	47 kDa	0.086	2	1	0	2	1	1	3	2	2
360	Alsin	Q920R0	Als2	183 kDa	0.37	1.9	4	0	1	3	4	0	6	2
361	Amine oxidase [flavin-containing] A	Q64133	Maoa	60 kDa	0.029	1.8	8	13	10	11	24	23	18	12
362	Amine oxidase [flavin-containing] B	Q8BW75	Maob	59 kDa	0.079	1.6	9	13	9	10	23	21	12	12
363	Aminoacyl tRNA synthase complex-interacting multifunctional protein 1	P31230	Aimp1	34 kDa	0.64	1.1	1	2	3	3	3	1	3	4
364	Aminoacylase-1	Q99JW2	Acy1	46 kDa	0.23	0.8	2	3	5	3	3	3	2	4
365	Aminomethyltransferase, mitochondrial	Q8CFA2	Amt	44 kDa	0.27	1.4	1	1	3	4	3	2	4	4
366	Aminopeptidase B	Q8VCT3	Rnpep	72 kDa	0.072	1.3	8	6	12	10	12	13	12	11
367	AMP deaminase 2	Q9DBT5	Ampd2	92 kDa	0.27	1.4	6	7	6	5	8	13	6	4
368	AMP deaminase 3	O08739	Ampd3	89 kDa	0.14	2.2	0	1	1	2	1	1	3	1
369	Amphiphysin	Q7TQF7	Amph	75 kDa	0.14	1.3	29	28	23	22	36	42	28	25
370	Amyloid beta A4 precursor protein-binding family B member 1-interacting protein	Q8R5A3	Apbb1ip	74 kDa	0.03	3.2	2	1	0	1	3	5	5	2
371	Amyloid protein-binding protein 2	Q9DAX9	Appbp2	67 kDa	0.56	2	0	0	0	1	1	0	1	0
372	Amyloid-beta A4 precursor protein-binding family A member 1	B2RUJ5	Apba1	93 kDa	0.056	1.8	4	4	8	8	11	9	14	7
373	Amyloid-beta A4 precursor protein-binding family A member 2	P98084	Apba2	83 kDa	0.1	1.7	2	1	2	3	2	4	5	4
374	Amyloid-beta A4 precursor protein-binding family B member 1	Q9QXJ1	Apbb1	77 kDa	0.35	1.5	5	2	1	1	6	4	3	1
375	Amyloid-beta A4 protein	P12023	App	87 kDa	0.34	1.3	2	5	5	6	4	8	5	6
376	Amyloid-like protein 1	Q03157	Aplp1	73 kDa	0.26	2.1	2	1	2	2	0	5	7	2
377	AN1-type zinc finger protein 2B	Q91X58	Zfand2b	28 kDa	0.82	1.2	0	2	2	1	4	0	1	1
378	Anamorsin	Q8WTY4	Ciapin1	33 kDa	0.52	1.3	1	0	3	4	4	1	3	3
379	Anaphase-promoting complex subunit 1	P53995	Anapc1	216 kDa	0.32	2.2	0	0	1	1	0	1	1	1
380	Anaphase-promoting complex subunit CDC26	Q99JP4	Cdc26	10 kDa	0.15	2	0	0	1	1	1	1	1	1
381	Angiomotin	Q8VHG2	Amot	121 kDa	0.9	0.8	0	0	0	2	0	0	1	1
382	Angiotensin-converting enzyme	P09470	Ace	151 kDa	0.52	0.6	0	2	0	2	1	0	1	1
383	Anillin	Q8K298	Anln	123 kDa	0.46	1.6	2	0	2	1	3	4	1	0
384	Anion exchange protein 3	P16283	Slc4a3	135 kDa	0.61	0.8	2	4	1	3	1	2	4	1
385	Ankyrin repeat and BTB/POZ domain-containing protein BTBD11	Q6GQW0	Btbd11	122 kDa	0.23	1.8	1	2	2	2	3	3	6	1
386	Ankyrin repeat and IBR domain-containing protein 1	Q6ZPS6	Ankib1	122 kDa	0.21	2.2	1	1	1	3	7	1	4	2
387	Ankyrin repeat and LEM domain-containing protein 2	Q6P1H6	Ankle2	106 kDa	0.077	2.8	0	1	1	1	3	1	1	1
388	Ankyrin repeat and MYND domain-containing protein 2	Q3TPE9	Ankmy2	49 kDa	0.45	1.9	1	1	0	0	0	3	1	1
389	Ankyrin repeat and sterile alpha motif domain-containing protein 1B	Q8BIZ1	Anks1b	139 kDa	0.17	1.6	6	6	10	4	15	7	14	6
390	Ankyrin repeat domain-containing protein 13D	Q6PD24	Ankrd13d	68 kDa	0.81	1.1	2	1	1	1	2	0	2	3
391	Ankyrin repeat domain-containing protein 63	A2ARS0	Ankrd63	41 kDa	0.3	1.7	1	1	2	3	3	1	7	3
392	Ankyrin repeat domain-containing protein SOWAHB	Q8BZW2	Sowahb	84 kDa	0.33	2	0	1	0	1	0	1	1	1
393	Ankyrin-1	Q02357	Ank1	204 kDa	0.074	1.8	12	6	5	5	16	13	13	7
394	Ankyrin-2	Q8C8R3	Ank2	426 kDa	0.019	1.4	99	121	110	130	176	159	191	127
395	Ankyrin-3	G5E8K5	Ank3	214 kDa	0.046	1.2	20	20	21	17	26	22	23	21
396	Annexin A1	P10107	Anxa1	39 kDa	0.36	0	0	0	1	0	0	0	0	0
397	Annexin A11	P97384	Anxa11	54 kDa	0.86	1.1	5	5	2	1	3	7	1	3
398	Annexin A2	P07356	Anxa2	39 kDa	0.3	0.6	6	6	4	2	0	7	2	2
399	Annexin A3	O35639	Anxa3	36 kDa	0.43	1.4	2	4	1	4	3	7	3	2
400	Annexin A5	P48036	Anxa5	36 kDa	0.48	1.2	33	12	27	15	31	23	37	16
401	Annexin A6	P14824	Anxa6	76 kDa	0.51	1.1	38	37	29	29	40	50	38	22
402	Annexin A7	Q07076	Anxa7	50 kDa	0.071	1.3	9	13	10	10	17	15	13	11
403	Anoctamin-8	Q6PB70	Ano8	119 kDa	0.18	0	0	0	1	1	0	0	0	0
404	AP-1 complex subunit beta-1	O35643	Ap1b1	104 kDa	0.029	1.6	48	56	50	61	71	93	107	63
405	AP-1 complex subunit gamma-1	P22892	Ap1g1	91 kDa	0.17	1.8	2	4	4	2	5	5	11	3
406	AP-1 complex subunit mu-1	P35585	Ap1m1	49 kDa	0.074	1.4	11	8	10	12	18	12	14	11
407	AP-1 complex subunit sigma-1A	P61967	Ap1s1	19 kDa	0.044	1.4	4	2	3	3	4	4	5	3
408	AP-1 complex subunit sigma-2	Q9DB50	Ap1s2	19 kDa	0.83	0.9	5	1	1	1	1	1	3	1
409	AP-2 complex subunit alpha-1	P17426	Ap2a1	108 kDa	0.048	1.6	59	68	50	55	103	118	103	53
410	AP-2 complex subunit alpha-2	P17427	Ap2a2	104 kDa	0.12	1.4	75	69	51	47	97	94	87	53
411	AP-2 complex subunit beta	Q9DBG3	Ap2b1	105 kDa	0.059	1.5	84	89	75	85	113	142	162	82
412	AP-2 complex subunit mu	P84091	Ap2m1	50 kDa	0.068	1.3	24	26	39	26	43	33	36	39
413	AP-2 complex subunit sigma	P62743	Ap2s1	17 kDa	0.1	1.4	4	1	3	3	3	4	4	4
414	AP2-associated protein kinase 1	Q3UHJ0	Aak1	103 kDa	0.11	1.3	22	35	26	24	35	40	33	28
415	AP2-interacting clathrin-endocytosis protein	Q80TK0	Kiaa1107	149 kDa	0.15	1.5	6	6	10	12	14	8	17	12
416	AP-3 complex subunit beta-1	Q9Z1T1	Ap3b1	123 kDa	0.24	1.8	2	0	2	3	1	5	2	4
417	AP-3 complex subunit beta-2	Q9JME5	Ap3b2	119 kDa	0.17	1.2	25	18	18	23	29	27	23	21
418	AP-3 complex subunit delta-1	O54774	Ap3d1	135 kDa	0.25	1.2	31	33	23	32	44	38	35	25
419	AP-3 complex subunit mu-1	Q9JKC8	Ap3m1	47 kDa	0.58	1.2	6	3	2	4	6	4	6	2
420	AP-3 complex subunit mu-2	Q8R2R9	Ap3m2	47 kDa	0.19	1.3	17	8	11	11	16	15	16	12
421	AP-3 complex subunit sigma-1	Q9DCR2	Ap3s1	22 kDa	0.94	1	5	2	2	2	3	4	2	2
422	APC membrane recruitment protein 2	Q8CCJ4	Amer2	70 kDa	0.41	1.4	1	1	3	2	1	3	1	4
423	Apical junction component 1 homolog	A2AJA9	Ajm1	107 kDa	0.094	1.9	2	11	8	5	18	13	13	7
424	Apolipoprotein E	P08226	Apoe	36 kDa	0.36	1.3	1	5	7	5	8	4	7	6
425	Apoptosis regulator BAX	Q07813	Bax	21 kDa	0.23	0	0	0	2	1	0	0	0	0
426	Apoptosis-inducing factor 1, mitochondrial	Q9Z0X1	Aifm1	67 kDa	0.019	1.5	8	13	12	13	17	21	14	16
427	Apoptosis-inducing factor 3	Q3TY86	Aifm3	67 kDa	0.31	0.3	0	0	1	2	0	0	0	1
428	Apoptosis-stimulating of p53 protein 1	Q62415	Ppp1r13b	119 kDa	0.14	2	4	0	1	3	3	5	6	2
429	Aquaporin-4	P55088	Aqp4	34 kDa	0.54	1.2	6	6	10	17	7	11	13	19
430	ARF GTPase-activating protein GIT1	Q68FF6	Git1	85 kDa	0.032	1.4	18	27	22	26	28	33	37	28
431	ARF GTPase-activating protein GIT2	Q9JLQ2	Git2	79 kDa	0.57	0.6	0	5	1	2	0	4	0	1
432	Arfaptin-2	Q8K221	Arfip2	38 kDa	0.4	1.3	1	4	4	2	5	4	3	2
433	Arf-GAP domain and FG repeat-containing protein 1	Q8K2K6	Agfg1	58 kDa	0.03	2.4	0	1	2	3	5	4	3	3
434	Arf-GAP domain and FG repeat-containing protein 2	Q80WC7	Agfg2	49 kDa	0.37	0.8	2	1	2	2	1	1	2	2
435	Arf-GAP with coiled-coil, ANK repeat and PH domain-containing protein 2	Q6ZQK5	Acap2	87 kDa	0.51	1.4	0	10	3	7	13	6	6	3
436	Arf-GAP with GTPase, ANK repeat and PH domain-containing protein 1	Q8BXK8	Agap1	94 kDa	0.38	1.7	0	4	1	2	3	2	6	2
437	Arf-GAP with GTPase, ANK repeat and PH domain-containing protein 2	Q3UHD9	Agap2	125 kDa	0.33	1.3	10	16	9	8	15	18	13	9
438	Arf-GAP with GTPase, ANK repeat and PH domain-containing protein 3	Q8VHH5	Agap3	98 kDa	0.086	1.6	6	8	8	9	14	14	13	6
439	Arf-GAP with SH3 domain, ANK repeat and PH domain-containing protein 1	Q9QWY8	Asap1	127 kDa	0.0098	1.7	12	15	10	12	23	22	21	15
440	Arf-GAP with SH3 domain, ANK repeat and PH domain-containing protein 2	Q7SIG6	Asap2	107 kDa	0.13	1.9	5	0	3	6	9	4	9	4
441	Arginine-hydroxylase NDUFAF5, mitochondrial	A2APY7	Ndufaf5	38 kDa	0.48	1.8	0	1	0	2	3	1	1	0
442	Arginine--tRNA ligase, cytoplasmic	Q9D0I9	Rars	76 kDa	0.2	1.5	4	8	7	4	7	14	9	5
443	Argininosuccinate lyase	Q91YI0	Asl	52 kDa	0.78	0.9	6	5	5	5	10	1	3	5
444	Argininosuccinate synthase	P16460	Ass1	47 kDa	0.26	1.4	8	7	8	5	9	15	9	6
445	Arginyl-tRNA--protein transferase 1	Q9Z2A5	Ate1	59 kDa	0.36	1.9	0	2	2	2	1	1	6	2
446	Armadillo repeat protein deleted in velo-cardio-facial syndrome homolog	P98203	Arvcf	105 kDa	0.56	0.9	5	4	5	7	6	1	5	6
447	Armadillo repeat-containing protein 1	Q9D7A8	Armc1	31 kDa	0.21	1.6	2	6	3	3	4	7	10	4
448	Armadillo repeat-containing protein 10	Q9D0L7	Armc10	33 kDa	0.61	0.9	7	7	4	5	4	4	8	4
449	Armadillo repeat-containing protein 6	Q8BNU0	Armc6	51 kDa	0.058	2.4	0	3	1	2	5	4	4	2
450	Armadillo repeat-containing protein 8	Q9DBR3	Armc8	75 kDa	0.44	1.4	1	0	2	2	1	1	3	2
451	Armadillo repeat-containing X-linked protein 3	Q8BHS6	Armcx3	43 kDa	0.7	1.3	0	0	1	1	1	0	1	2
452	Aromatic-L-amino-acid decarboxylase	O88533	Ddc	54 kDa	0.026	1.8	5	5	10	12	16	15	15	11
453	Arpin	Q9D0A3	Arpin	25 kDa	0.11	2.1	0	2	1	1	3	2	2	1
454	Arsenite methyltransferase	Q91WU5	As3mt	42 kDa	0.77	1.3	2	1	0	1	4	0	1	1
455	Arylsulfatase A	P50428	Arsa	54 kDa	0.39	1.4	2	1	2	3	3	5	1	2
456	Arylsulfatase B	P50429	Arsb	60 kDa	0.87	1	6	4	1	4	4	4	4	4
457	Asparagine synthetase [glutamine-hydrolyzing]	Q61024	Asns	64 kDa	0.49	1.3	2	1	5	4	3	3	6	4
458	Asparagine--tRNA ligase, cytoplasmic	Q8BP47	Nars	64 kDa	0.031	1.4	11	10	10	11	17	18	15	10
459	Aspartate aminotransferase, cytoplasmic	P05201	Got1	46 kDa	0.24	1.3	54	61	41	41	72	95	57	40
460	Aspartate aminotransferase, mitochondrial	P05202	Got2	47 kDa	0.12	1.2	122	95	116	95	164	128	137	104
461	Aspartate beta-hydroxylase domain-containing protein 2	Q80VP9	Asphd2	39 kDa	0.1	2.3	2	1	1	1	2	4	6	2
462	Aspartate--tRNA ligase, cytoplasmic	Q922B2	Dars	57 kDa	0.38	1.2	7	9	6	5	11	9	7	5
463	Aspartate--tRNA ligase, mitochondrial	Q8BIP0	Dars2	74 kDa	0.08	1.3	5	7	5	6	7	8	9	6
464	Aspartoacylase	Q8R3P0	Aspa	35 kDa	0.17	1.5	2	3	4	3	4	3	7	4
465	Aspartyl aminopeptidase	Q9Z2W0	Dnpep	52 kDa	0.19	1.8	2	5	3	3	8	9	5	2
466	Astrocytic phosphoprotein PEA-15	Q62048	Pea15	15 kDa	0.081	1.7	11	15	7	16	13	25	28	16
467	Astrotactin-1	Q61137	Astn1	145 kDa	0.17	1.5	15	16	11	14	19	27	29	10
468	Astrotactin-2	Q80Z10	Astn2	149 kDa	0.17	2.3	4	1	1	2	4	4	9	1
469	Ataxin-10	P28658	Atxn10	54 kDa	0.048	2.4	2	2	3	3	6	8	9	2
470	Ataxin-2-like protein	Q7TQH0	Atxn2l	111 kDa	0.13	2.7	2	0	1	0	1	2	3	1
471	Ataxin-3	Q9CVD2	Atxn3	41 kDa	0.67	0.5	0	0	1	0	0	0	0	1
472	Atlastin-1	Q8BH66	Atl1	63 kDa	0.23	1.2	14	15	15	13	22	14	19	13
473	Atlastin-2	Q6PA06	Atl2	66 kDa	0.33	1.7	0	4	2	2	1	4	7	2
474	Atlastin-3	Q91YH5	Atl3	61 kDa	0.24	1.8	2	1	2	2	2	6	5	1
475	ATP synthase F(0) complex subunit B1, mitochondrial	Q9CQQ7	Atp5pb	29 kDa	0.27	1.3	9	22	28	24	24	21	31	30
476	ATP synthase mitochondrial F1 complex assembly factor 1	Q811I0	Atpaf1	36 kDa	0.35	3	0	0	3	1	1	0	9	3
477	ATP synthase subunit alpha, mitochondrial	Q03265	Atp5f1a	60 kDa	0.069	1.3	332	213	275	226	367	344	380	273
478	ATP synthase subunit beta, mitochondrial	P56480	Atp5f1b	56 kDa	0.17	1.4	390	276	228	246	392	525	443	231
479	ATP synthase subunit d, mitochondrial	Q9DCX2	Atp5pd	19 kDa	0.03	1.4	27	31	25	23	44	43	34	29
480	ATP synthase subunit delta, mitochondrial	Q9D3D9	Atp5f1d	18 kDa	0.39	1.4	0	9	8	5	6	9	9	7
481	ATP synthase subunit e, mitochondrial	Q06185	Atp5me	8 kDa	0.52	1.1	10	6	7	8	12	7	10	7
482	ATP synthase subunit epsilon, mitochondrial	P56382	Atp5f1e	6 kDa	0.082	1.9	0	5	4	4	8	6	6	4
483	ATP synthase subunit f, mitochondrial	P56135	Atp5mf	10 kDa	0.75	0.9	8	4	4	3	4	3	6	4
484	ATP synthase subunit g, mitochondrial	Q9CPQ8	Atp5mg	11 kDa	0.55	0.8	4	1	4	3	3	1	3	2
485	ATP synthase subunit gamma, mitochondrial	Q91VR2	Atp5f1c	33 kDa	0.037	1.2	19	18	23	22	24	29	25	23
486	ATP synthase subunit O, mitochondrial	Q9DB20	Atp5po	23 kDa	0.038	1.6	33	28	38	41	51	64	74	39
487	ATP synthase subunit s, mitochondrial	Q9CRA7	Atp5s	23 kDa	0.58	1.4	1	2	2	2	3	0	7	2
488	ATP synthase-coupling factor 6, mitochondrial	P97450	Atp5pf	12 kDa	0.1	1.4	21	19	17	15	30	31	21	18
489	ATPase Asna1	O54984	Asna1	39 kDa	0.28	1.4	7	4	3	5	7	11	6	4
490	ATPase family AAA domain-containing protein 1	Q9D5T0	Atad1	41 kDa	0.3	1.5	6	4	6	3	12	4	7	4
491	ATPase family AAA domain-containing protein 3	Q925I1	Atad3	67 kDa	0.51	1.3	26	11	16	7	25	25	14	11
492	ATPase inhibitor, mitochondrial	O35143	ATP5IF1	12 kDa	0.35	2.2	0	8	23	11	55	5	16	15
493	ATP-binding cassette sub-family A member 3	Q8R420	Abca3	192 kDa	0.012	6.9	0	0	0	1	1	2	2	1
494	ATP-binding cassette sub-family A member 5	Q8K448	Abca5	186 kDa	0.6	1.2	2	1	2	1	1	1	3	1
495	ATP-binding cassette sub-family A member 7	Q91V24	Abca7	237 kDa	0.98	1	1	2	1	1	3	0	2	2
496	ATP-binding cassette sub-family A member 9	Q8K449	Abca9	183 kDa	0.12	0.5	2	1	2	1	2	0	0	1
497	ATP-binding cassette sub-family B member 10, mitochondrial	Q9JI39	Abcb10	77 kDa	0.79	1.1	2	0	1	1	1	1	2	1
498	ATP-binding cassette sub-family B member 7, mitochondrial	Q61102	Abcb7	83 kDa	0.011	2	1	7	7	6	11	12	10	9
499	ATP-binding cassette sub-family B member 8, mitochondrial	Q9CXJ4	Abcb8	78 kDa	0.045	1.7	7	10	10	7	17	16	13	8
500	ATP-binding cassette sub-family B member 9	Q9JJ59	Abcb9	84 kDa	0.33	1.7	0	1	1	2	1	3	2	1
501	ATP-binding cassette sub-family D member 2	Q61285	Abcd2	83 kDa	0.6	1.4	4	0	0	3	3	2	4	0
502	ATP-binding cassette sub-family D member 3	P55096	Abcd3	75 kDa	0.073	2.2	2	3	2	3	8	9	5	3
503	ATP-binding cassette sub-family E member 1	P61222	Abce1	67 kDa	0.022	3.5	2	0	1	1	4	4	5	2
504	ATP-binding cassette sub-family F member 1	Q6P542	Abcf1	95 kDa	0.89	0.9	0	0	2	1	0	1	1	1
505	ATP-binding cassette sub-family F member 2	Q99LE6	Abcf2	72 kDa	0.1	3.9	0	0	1	1	3	0	2	2
506	ATP-binding cassette sub-family F member 3	Q8K268	Abcf3	80 kDa	0.5	0.5	0	1	0	1	0	0	0	1
507	ATP-binding cassette sub-family G member 2	Q7TMS5	Abcg2	73 kDa	0.25	2.1	2	3	1	1	3	8	3	1
508	ATP-citrate synthase	Q91V92	Acly	120 kDa	0.29	1.2	33	22	30	24	47	29	27	30
509	ATP-dependent (S)-NAD(P)H-hydrate dehydratase	Q9CZ42	Naxd	37 kDa	0.45	1.2	17	10	10	11	20	14	14	9
510	ATP-dependent 6-phosphofructokinase, liver type	P12382	Pfkl	85 kDa	0.039	1.3	22	21	23	21	35	26	30	23
511	ATP-dependent 6-phosphofructokinase, muscle type	P47857	Pfkm	85 kDa	0.064	1.3	48	37	49	44	51	67	60	47
512	ATP-dependent 6-phosphofructokinase, platelet type	Q9WUA3	Pfkp	85 kDa	0.3	1.1	35	32	37	36	51	36	41	32
513	ATP-dependent Clp protease ATP-binding subunit clpX-like, mitochondrial	Q9JHS4	Clpx	69 kDa	0.57	2.1	1	0	0	2	5	0	1	0
514	ATP-dependent Clp protease proteolytic subunit, mitochondrial	O88696	Clpp	30 kDa	0.078	1.3	4	4	6	5	8	5	6	6
515	ATP-dependent RNA helicase DDX1	Q91VR5	Ddx1	83 kDa	0.04	3.3	2	2	2	3	4	14	9	6
516	ATP-dependent RNA helicase DDX19A	Q61655	Ddx19a	54 kDa	0.41	1.3	1	1	1	1	1	2	1	2
517	ATP-dependent RNA helicase DDX3X	Q62167	Ddx3x	73 kDa	0.31	1.4	11	6	5	6	11	13	10	4
518	ATP-dependent RNA helicase DDX3Y	Q62095	Ddx3y	73 kDa	0.48	0.4	0	0	4	4	0	0	0	3
519	ATP-dependent RNA helicase DHX30	Q99PU8	Dhx30	137 kDa	0.37	0.5	1	0	1	2	1	0	0	1
520	ATP-dependent RNA helicase SUPV3L1, mitochondrial	Q80YD1	Supv3l1	87 kDa	0.0034	2.5	1	4	2	2	5	8	7	5
521	ATP-dependent zinc metalloprotease YME1L1	O88967	Yme1l1	80 kDa	0.3	1.5	1	4	1	2	4	3	3	1
522	ATP-sensitive inward rectifier potassium channel 10	Q9JM63	Kcnj10	42 kDa	0.8	1.1	10	6	8	2	15	5	5	4
523	Attractin	Q9WU60	Atrn	158 kDa	0.12	3.2	0	2	1	2	3	6	3	1
524	Attractin-like protein 1	Q6A051	Atrnl1	152 kDa	0.94	0.9	0	2	0	0	1	0	0	1
525	Atypical kinase COQ8A, mitochondrial	Q60936	Coq8a	72 kDa	0.093	2.4	1	0	2	1	4	1	3	2
526	Atypical kinase COQ8B, mitochondrial	Q566J8	Coq8b	59 kDa	0.95	1	7	3	1	2	6	3	4	1
527	Autophagy protein 5	Q99J83	Atg5	32 kDa	0.7	0.9	5	4	2	3	4	4	2	1
528	Autophagy-related protein 16-1	Q8C0J2	Atg16l1	68 kDa	0.36	1.7	1	0	2	2	4	1	2	1
529	Autophagy-related protein 2 homolog B	Q80XK6	Atg2b	231 kDa	0.074	1.4	4	3	6	5	6	8	5	5
530	Autophagy-related protein 9A	Q68FE2	Atg9a	63 kDa	0.69	1.4	0	0	1	3	1	0	4	1
531	Axin interactor, dorsalization-associated protein	Q8C4Q6	Aida	35 kDa	0.27	1.4	1	1	2	1	1	1	3	2
532	Baculoviral IAP repeat-containing protein 6	O88738	Birc6	532 kDa	0.092	1.8	2	2	1	4	3	7	6	3
533	BAG family molecular chaperone regulator 5	Q8CI32	Bag5	51 kDa	0.15	1.4	5	4	7	7	6	7	12	7
534	BAI1-associated protein 3	Q80TT2	Baiap3	127 kDa	0.14	3.3	0	0	1	2	3	5	2	1
535	Band 4.1-like protein 1	Q9Z2H5	Epb41l1	98 kDa	0.11	1.3	30	34	37	48	48	40	61	46
536	Band 4.1-like protein 2	O70318	Epb41l2	110 kDa	0.067	1.5	19	36	22	24	50	41	38	26
537	Band 4.1-like protein 3	Q9WV92	Epb41l3	103 kDa	0.072	1.3	42	51	44	40	71	58	52	46
538	Basal cell adhesion molecule	Q9R069	Bcam	68 kDa	0.11	2.5	0	1	1	1	1	1	4	3
539	Basic leucine zipper and W2 domain-containing protein 1	Q9CQC6	Bzw1	48 kDa	0.81	0.9	2	2	3	3	4	1	1	3
540	Basigin	P18572	Bsg	42 kDa	0.18	1.4	4	11	5	7	11	11	9	8
541	B-cell receptor-associated protein 29	Q61334	Bcap29	28 kDa	0.94	0.9	0	1	1	0	1	0	1	0
542	B-cell receptor-associated protein 31	Q61335	Bcap31	28 kDa	0.7	0.8	0	2	5	4	0	0	5	3
543	Bcl-2-like protein 1	Q64373	Bcl2l1	26 kDa	0.2	0.8	1	2	2	2	1	1	2	1
544	Bcl-2-like protein 13	P59017	Bcl2l13	47 kDa	0.75	1.1	5	4	2	7	6	3	6	5
545	Bcl-2-like protein 2	P70345	Bcl2l2	21 kDa	0.11	1.6	1	1	1	2	3	3	3	1
546	BDNF/NT-3 growth factors receptor	P15209	Ntrk2	92 kDa	0.36	1.2	7	7	6	10	7	9	12	6
547	Beclin-1	O88597	Becn1	52 kDa	0.57	0.8	1	2	1	2	1	1	1	1
548	Beta-1-syntrophin	Q99L88	Sntb1	58 kDa	0.88	1.1	2	0	2	3	3	0	3	1
549	Beta-adducin	Q9QYB8	Add2	81 kDa	0.22	1.4	9	10	11	16	12	11	22	16
550	Beta-adrenergic receptor kinase 1	Q99MK8	Grk2	80 kDa	0.21	0.7	4	4	2	2	3	1	2	2
551	Beta-arrestin-1	Q8BWG8	Arrb1	47 kDa	0.14	1.5	2	3	4	6	4	6	8	4
552	Beta-centractin	Q8R5C5	Actr1b	42 kDa	0.087	1.6	55	25	29	38	59	70	67	36
553	Beta-enolase	P21550	Eno3	47 kDa	0.31	2.7	7	0	6	7	13	0	36	7
554	Beta-galactosidase	P23780	Glb1	73 kDa	0.39	1.6	4	1	1	1	4	4	2	1
555	Beta-hexosaminidase subunit alpha	P29416	Hexa	61 kDa	0.27	2.4	0	1	0	1	2	1	3	0
556	Beta-hexosaminidase subunit beta	P20060	Hexb	61 kDa	0.18	1.6	5	1	3	5	6	7	7	3
557	Beta-soluble NSF attachment protein	P28663	Napb	34 kDa	0.12	1.5	19	41	34	36	50	41	67	34
558	Beta-synuclein	Q91ZZ3	Sncb	14 kDa	0.39	1.3	2	13	11	11	14	18	10	8
559	BH3-interacting domain death agonist	P70444	Bid	22 kDa	0.59	1.5	0	0	1	2	0	1	2	1
560	Bifunctional coenzyme A synthase	Q9DBL7	Coasy	62 kDa	0.069	2.2	2	2	2	2	4	6	7	2
561	Bifunctional epoxide hydrolase 2	P34914	Ephx2	63 kDa	0.13	2.2	10	5	4	7	11	11	27	8
562	Bifunctional glutamate/proline--tRNA ligase	Q8CGC7	Eprs	170 kDa	0.019	1.4	4	5	5	6	6	7	8	6
563	Bifunctional purine biosynthesis protein PURH	Q9CWJ9	Atic	64 kDa	0.35	1.2	15	12	9	15	17	19	16	10
564	Biliverdin reductase A	Q9CY64	Blvra	34 kDa	0.12	1.6	19	13	8	8	24	22	21	10
565	Bis(5'-adenosyl)-triphosphatase	O89106	Fhit	17 kDa	0.94	1	6	1	3	3	4	3	3	3
566	Bis(5'-nucleosyl)-tetraphosphatase [asymmetrical]	P56380	Nudt2	17 kDa	0.3	1.3	4	4	2	3	4	3	6	4
567	Bisphosphoglycerate mutase	P15327	Bpgm	30 kDa	0.89	1	2	1	3	1	3	1	2	1
568	Bleomycin hydrolase	Q8R016	Blmh	53 kDa	0.31	1.9	5	9	8	15	8	10	40	13
569	BMP/retinoic acid-inducible neural-specific protein 1	Q920P3	Brinp1	89 kDa	0.5	1.2	8	11	6	6	8	8	12	7
570	BMP/retinoic acid-inducible neural-specific protein 2	Q6DFY8	Brinp2	89 kDa	0.35	1.6	2	3	0	4	2	4	6	2
571	BolA-like protein 1	Q9D8S9	Bola1	14 kDa	0.037	2.1	1	3	3	2	5	5	5	2
572	BolA-like protein 2	Q8BGS2	Bola2	10 kDa	0.89	1.1	4	0	2	3	3	1	4	2
573	Bone morphogenetic protein receptor type-2	O35607	Bmpr2	115 kDa	0.72	1.1	8	6	4	3	7	4	9	5
574	Brain acid soluble protein 1	Q91XV3	Basp1	22 kDa	0.14	1.5	28	146	116	122	179	187	141	117
575	Brain-enriched guanylate kinase-associated protein	Q68EF6	Begain	65 kDa	0.15	1.4	7	14	10	12	16	18	17	9
576	Brain-specific angiogenesis inhibitor 1-associated protein 2	Q8BKX1	Baiap2	59 kDa	0.083	1.2	41	35	45	37	59	48	51	39
577	Branched-chain-amino-acid aminotransferase, mitochondrial	O35855	Bcat2	44 kDa	0.078	1.5	5	5	2	3	6	7	6	4
578	Breakpoint cluster region protein	Q6PAJ1	Bcr	143 kDa	0.0035	1.8	6	6	8	8	13	13	14	9
579	Breast cancer anti-estrogen resistance protein 1	Q61140	Bcar1	94 kDa	0.065	2.5	5	3	1	4	6	12	9	4
580	Breast carcinoma-amplified sequence 1 homolog	Q80YN3	Bcas1	67 kDa	0.35	1.3	5	17	8	10	15	12	19	8
581	Breast carcinoma-amplified sequence 3 homolog	Q8CCN5	Bcas3	101 kDa	0.25	1.3	6	4	6	8	6	8	11	7
582	Brefeldin A-inhibited guanine nucleotide-exchange protein 1	G3X9K3	Arfgef1	209 kDa	0.38	1.5	7	3	2	7	7	4	12	4
583	Brefeldin A-inhibited guanine nucleotide-exchange protein 2	A2A5R2	Arfgef2	202 kDa	0.12	1.5	6	10	6	7	16	9	13	7
584	Brefeldin A-inhibited guanine nucleotide-exchange protein 3	Q3UGY8	Arfgef3	240 kDa	0.81	1	9	13	9	12	16	12	10	8
585	Brevican core protein	Q61361	Bcan	96 kDa	0.68	1.1	1	7	6	5	4	8	6	4
586	Bridging integrator 2	D3Z6Q9	Bin2	53 kDa	0.29	1.4	0	6	5	5	5	7	4	5
587	BRISC and BRCA1-A complex member 1	Q3UI43	Babam1	37 kDa	0.14	8.4	0	0	0	1	1	2	0	1
588	BRISC and BRCA1-A complex member 2	Q8K3W0	Babam2	44 kDa	0.18	3.2	0	0	0	3	4	2	1	1
589	BRISC complex subunit Abraxas 2	Q3TCJ1	Abraxas2	47 kDa	0.24	1.7	0	4	2	3	6	4	3	2
590	BRO1 domain-containing protein BROX	Q8K2Q7	Brox	46 kDa	0.43	1.7	0	0	1	1	1	1	0	2
591	BSD domain-containing protein 1	Q80Y55	Bsdc1	47 kDa	0.34	1.6	0	1	1	2	1	2	1	1
592	BTB/POZ domain-containing protein 17	Q9DB72	Btbd17	53 kDa	0.23	1.8	0	5	3	2	6	4	2	3
593	BTB/POZ domain-containing protein KCTD12	Q6WVG3	Kctd12	36 kDa	0.13	1.8	6	8	2	5	11	15	8	4
594	BTB/POZ domain-containing protein KCTD16	Q5DTY9	Kctd16	49 kDa	0.91	1	21	12	10	8	21	10	10	8
595	BTB/POZ domain-containing protein KCTD4	Q9D7X1	Kctd4	30 kDa	0.88	1.1	5	1	2	1	2	5	3	0
596	BTB/POZ domain-containing protein KCTD8	Q50H33	Kctd8	53 kDa	0.027	2.7	1	2	0	2	4	5	2	4
597	C-1-tetrahydrofolate synthase, cytoplasmic	Q922D8	Mthfd1	101 kDa	0.023	1.8	5	11	8	13	20	18	16	12
598	C2 calcium-dependent domain-containing protein 4C	Q5HZI2	C2cd4cC2CD4	45 kDa	0.36	1.4	4	2	3	4	6	6	3	2
599	C2 domain-containing protein 5	Q7TPS5	C2cd5	112 kDa	0.49	1.4	0	3	4	3	0	4	5	5
600	CAAX prenyl protease 1 homolog	Q80W54	Zmpste24	55 kDa	0.73	1.2	0	1	1	1	0	1	1	2
601	CAD protein	B2RQC6	Cad	243 kDa	0.19	0.5	7	6	2	4	4	0	2	4
602	Cadherin EGF LAG seven-pass G-type receptor 2	Q9R0M0	Celsr2	318 kDa	0.22	2	1	0	2	2	5	4	2	1
603	Cadherin-10	P70408	Cdh10	88 kDa	0.49	1.3	6	2	3	4	6	3	8	3
604	Cadherin-11	P55288	Cdh11	88 kDa	0.43	0.9	6	5	4	4	5	3	5	3
605	Cadherin-12	Q5RJH3	Cdh12	88 kDa	0.056	7.5	0	0	0	1	1	0	1	1
606	Cadherin-13	Q9WTR5	Cdh13	78 kDa	0.29	1.3	8	9	5	6	10	9	12	5
607	Cadherin-2	P15116	Cdh2	100 kDa	0.086	1.5	8	4	11	12	12	15	15	10
608	Cadherin-6	P97326	Cdh6	88 kDa	0.38	1.4	1	3	2	3	4	5	3	1
609	Calbindin	P12658	Calb1	30 kDa	0.92	1.1	5	9	4	16	3	1	21	12
610	Calcineurin B homologous protein 1	P61022	Chp1	22 kDa	0.41	1.5	7	7	5	3	14	13	5	2
611	Calcineurin B homologous protein 3	Q9JKL5	Tesc	25 kDa	0.24	2.1	0	1	1	1	0	2	3	2
612	Calcineurin subunit B type 1	Q63810	Ppp3r1	19 kDa	0.28	2	4	11	3	19	5	19	38	13
613	Calcipressin-1	Q9JHG6	Rcan1	28 kDa	0.38	0.5	1	2	1	0	0	0	1	1
614	Calcium load-activated calcium channel	Q921L3	Tmco1	21 kDa	0.69	1.2	2	0	2	2	1	1	4	1
615	Calcium permeable stress-gated cation channel 1	Q8CBX0	Tmem63c	93 kDa	0.081	3.9	0	1	1	1	4	2	1	1
616	Calcium uniporter protein, mitochondrial	Q3UMR5	Mcu	40 kDa	0.0058	1.9	9	10	9	11	18	17	24	14
617	Calcium uptake protein 1, mitochondrial	Q8VCX5	Micu1	54 kDa	0.93	1	4	2	5	3	5	0	5	4
618	Calcium uptake protein 3, mitochondrial	Q9CTY5	Micu3	60 kDa	0.28	1.2	12	10	7	8	11	15	10	9
619	Calcium/calmodulin-dependent 3',5'-cyclic nucleotide phosphodiesterase 1A	Q61481	Pde1a	65 kDa	0.27	1.3	5	8	6	9	14	10	6	7
620	Calcium/calmodulin-dependent 3',5'-cyclic nucleotide phosphodiesterase 1B	Q01065	Pde1b	61 kDa	0.33	1.2	10	15	7	9	13	14	12	10
621	Calcium/calmodulin-dependent protein kinase kinase 1	Q8VBY2	Camkk1	56 kDa	0.061	1.6	1	3	2	3	4	4	3	2
622	Calcium/calmodulin-dependent protein kinase kinase 2	Q8C078	Camkk2	65 kDa	0.88	1	4	6	4	4	5	6	2	3
623	Calcium/calmodulin-dependent protein kinase type 1	Q91YS8	Camk1	42 kDa	0.89	1	4	3	2	3	5	1	2	3
624	Calcium/calmodulin-dependent protein kinase type 1D	Q8BW96	Camk1d	43 kDa	0.24	1.5	1	4	4	4	7	4	6	3
625	Calcium/calmodulin-dependent protein kinase type II subunit alpha	P11798	Camk2a	54 kDa	0.048	1.6	52	60	51	45	102	92	95	47
626	Calcium/calmodulin-dependent protein kinase type II subunit beta	P28652	Camk2b	60 kDa	0.36	1.2	47	46	42	37	71	45	42	44
627	Calcium/calmodulin-dependent protein kinase type II subunit delta	Q6PHZ2	Camk2d	56 kDa	0.16	1.3	26	31	21	21	43	32	32	23
628	Calcium/calmodulin-dependent protein kinase type II subunit gamma	Q923T9	Camk2g	60 kDa	0.32	1.2	37	32	28	21	51	41	30	25
629	Calcium/calmodulin-dependent protein kinase type IV	P08414	Camk4	53 kDa	0.32	1.2	7	10	7	7	13	8	10	6
630	Calcium-activated potassium channel subunit alpha-1	Q08460	Kcnma1	134 kDa	0.029	1.5	12	7	13	8	18	14	13	14
631	Calcium-binding and coiled-coil domain-containing protein 1	Q8CGU1	Calcoco1	77 kDa	0.29	2.1	1	1	1	2	3	3	6	0
632	Calcium-binding mitochondrial carrier protein Aralar1	Q8BH59	Slc25a12	75 kDa	0.084	1.5	60	61	51	41	76	105	87	49
633	Calcium-binding mitochondrial carrier protein Aralar2	Q9QXX4	Slc25a13	74 kDa	0.016	0.2	6	4	5	3	0	0	1	3
634	Calcium-binding mitochondrial carrier protein SCaMC-1	Q8BMD8	Slc25a24	53 kDa	0.26	3	0	1	1	1	4	1	0	1
635	Calcium-binding mitochondrial carrier protein SCaMC-2	A2ASZ8	Slc25a25	53 kDa	0.45	1.2	2	9	9	10	7	9	11	11
636	Calcium-binding mitochondrial carrier protein SCaMC-3	Q6GQS1	Slc25a23	52 kDa	0.093	1.8	6	10	4	8	11	19	14	7
637	Calcium-binding protein 39	Q06138	Cab39	40 kDa	0.24	1.4	14	8	11	11	16	21	12	9
638	Calcium-dependent secretion activator 1	Q80TJ1	Cadps	153 kDa	0.018	1.3	56	56	57	59	80	82	82	58
639	Calcium-dependent secretion activator 2	Q8BYR5	Cadps2	148 kDa	0.24	1.4	10	22	10	18	15	27	23	16
640	Calcium-independent phospholipase A2-gamma	Q8K1N1	Pnpla8	87 kDa	0.091	1.8	5	5	5	6	11	12	9	4
641	Calcium-regulated heat stable protein 1	Q9CR86	Carhsp1	16 kDa	0.24	1.4	5	4	3	2	3	7	5	4
642	Calcium-transporting ATPase type 2C member 1	Q80XR2	Atp2c1	100 kDa	0.63	2.3	0	0	0	1	0	0	2	0
643	Calcyclin-binding protein	Q9CXW3	Cacybp	27 kDa	0.87	0.9	2	2	6	3	5	1	4	3
644	Calmin	Q8C5W0	Clmn	117 kDa	0.98	1	1	1	0	2	0	3	2	1
645	Calmodulin regulator protein PCP4	P63054	Pcp4	7 kDa	0.97	1	4	4	15	10	5	8	10	10
646	Calmodulin-1	P0DP26 (+2)	Calm1	17 kDa	0.18	1.3	79	102	70	104	84	127	139	98
647	Calmodulin-regulated spectrin-associated protein 1	A2AHC3	Camsap1	176 kDa	0.66	1.1	4	4	3	3	6	3	4	2
648	Calmodulin-regulated spectrin-associated protein 2	Q8C1B1	Camsap2	164 kDa	0.16	2	0	1	2	3	1	4	4	2
649	Calmodulin-regulated spectrin-associated protein 3	Q80VC9	Camsap3	135 kDa	0.017	1.6	5	4	7	8	11	9	10	9
650	Calnexin	P35564	Canx	67 kDa	0.016	1.7	9	13	12	13	23	23	21	14
651	Calpain small subunit 1	O88456	Capns1	28 kDa	0.04	1.7	7	5	7	6	14	13	10	6
652	Calpain-1 catalytic subunit	O35350	Capn1	82 kDa	0.2	2.4	1	1	1	1	0	5	3	2
653	Calpain-2 catalytic subunit	O08529	Capn2	80 kDa	0.055	2	1	8	8	13	17	13	18	10
654	Calpain-5	O08688	Capn5	73 kDa	0.3	1.3	14	9	8	5	15	15	11	7
655	Calponin-3	Q9DAW9	Cnn3	36 kDa	0.88	0.9	0	0	3	3	0	0	1	4
656	Calreticulin	P14211	Calr	48 kDa	0.26	1.3	16	9	12	12	22	13	15	13
657	Calretinin	Q08331	Calb2	31 kDa	0.16	1.3	9	11	14	18	16	20	18	14
658	Calsyntenin-1	Q9EPL2	Clstn1	109 kDa	0.97	1	2	3	3	4	4	3	5	1
659	Calumenin	O35887	Calu	37 kDa	0.54	1.2	1	3	2	4	3	3	4	4
660	CaM kinase-like vesicle-associated protein	Q3UHL1	Camkv	55 kDa	0.21	1.3	38	45	18	26	41	51	44	31
661	cAMP and cAMP-inhibited cGMP 3',5'-cyclic phosphodiesterase 10A	Q8CA95	Pde10a	89 kDa	0.86	1	9	10	8	10	6	11	12	7
662	cAMP-dependent protein kinase catalytic subunit alpha	P05132	Prkaca	41 kDa	0.18	1.6	17	20	8	12	31	33	13	15
663	cAMP-dependent protein kinase catalytic subunit beta	P68181	Prkacb	41 kDa	0.036	1.5	27	24	20	20	37	41	37	23
664	cAMP-dependent protein kinase type I-alpha regulatory subunit	Q9DBC7	Prkar1a	43 kDa	0.12	1.5	8	10	10	7	11	18	12	9
665	cAMP-dependent protein kinase type I-beta regulatory subunit	P12849	Prkar1b	43 kDa	0.47	1.3	5	7	4	3	6	11	6	2
666	cAMP-dependent protein kinase type II-alpha regulatory subunit	P12367	Prkar2a	45 kDa	0.099	1.3	15	10	16	12	18	14	19	16
667	cAMP-dependent protein kinase type II-beta regulatory subunit	P31324	Prkar2b	46 kDa	0.31	1.2	39	30	27	32	47	30	52	27
668	cAMP-regulated phosphoprotein 19	P56212	Arpp19	12 kDa	0.18	2.2	2	4	3	3	14	4	6	3
669	cAMP-regulated phosphoprotein 21	Q9DCB4	Arpp21	89 kDa	0.2	1.9	0	1	2	2	1	1	4	3
670	cAMP-specific 3',5'-cyclic phosphodiesterase 4A	O89084	Pde4a	94 kDa	0.75	0.7	0	1	5	1	0	0	3	2
671	cAMP-specific 3',5'-cyclic phosphodiesterase 4D	Q01063	Pde4d	85 kDa	0.18	1.4	2	6	6	5	5	5	10	7
672	Cannabinoid receptor 1	P47746	Cnr1	53 kDa	0.74	1.1	4	1	3	4	4	1	3	4
673	CAP-Gly domain-containing linker protein 1	Q922J3	Clip1	156 kDa	0.12	1.6	2	12	9	14	16	16	12	11
674	CAP-Gly domain-containing linker protein 2	Q9Z0H8	Clip2	116 kDa	0.045	1.6	11	19	11	16	28	23	20	17
675	CAP-Gly domain-containing linker protein 3	B9EHT4	Clip3	60 kDa	0.074	2	0	1	1	2	3	2	2	1
676	Capping protein, Arp2/3 and myosin-I linker protein 2	Q3V3V9	Carmil2	141 kDa	0.11	1.5	5	5	7	10	14	9	8	9
677	Caprin-1	Q60865	Caprin1	78 kDa	0.7	0.9	1	2	2	2	1	1	2	2
678	Carbonic anhydrase 14	Q9WVT6	Ca14	38 kDa	0.71	1.4	1	3	1	1	0	7	1	1
679	Carbonic anhydrase 2	P00920	Ca2	29 kDa	0.97	1	11	15	24	21	18	13	20	20
680	Carbonic anhydrase 4	Q64444	Ca4	34 kDa	0.072	1.5	4	3	2	3	5	6	4	3
681	Carbonic anhydrase-related protein 10	P61215	Ca10	38 kDa	0.71	1.1	4	2	3	2	3	4	3	2
682	Carbonyl reductase [NADPH] 1	P48758	Cbr1	31 kDa	0.19	1.4	17	8	15	13	28	17	18	12
683	Carbonyl reductase [NADPH] 3	Q8K354	Cbr3	31 kDa	0.32	1.3	6	4	6	6	8	11	5	4
684	Carbonyl reductase family member 4	Q91VT4	Cbr4	25 kDa	0.15	1.5	1	4	2	4	5	5	4	3
685	Carboxyl-terminal PDZ ligand of neuronal nitric oxide synthase protein	Q9D3A8	Nos1ap	56 kDa	0.48	2.1	0	0	1	1	0	0	2	1
686	Carboxymethylenebutenolidase homolog	Q8R1G2	Cmbl	28 kDa	0.38	3.3	0	1	0	1	0	1	4	0
687	Carboxypeptidase E	Q00493	Cpe	53 kDa	0.19	1.3	19	12	17	16	21	24	25	13
688	Carboxypeptidase M	Q80V42	Cpm	51 kDa	0.11	1.8	4	5	2	2	6	5	9	3
689	Carnitine O-acetyltransferase	P47934	Crat	71 kDa	0.33	1.4	13	7	7	4	16	11	8	8
690	Carnitine O-palmitoyltransferase 1, brain isoform	Q8BGD5	Cpt1c	90 kDa	0.12	2.1	1	2	4	4	3	9	9	4
691	Carnitine O-palmitoyltransferase 1, liver isoform	P97742	Cpt1a	88 kDa	0.83	1.1	1	1	4	4	1	4	4	2
692	Carnitine O-palmitoyltransferase 2, mitochondrial	P52825	Cpt2	74 kDa	0.22	1.5	8	6	5	3	14	8	6	6
693	Cartilage acidic protein 1	Q8R555	Crtac1	70 kDa	0.47	1.3	4	2	2	4	4	7	2	2
694	Casein kinase I isoform alpha	Q8BK63	Csnk1a1	39 kDa	0.11	1.7	2	5	5	5	7	12	7	4
695	Casein kinase I isoform delta	Q9DC28	Csnk1d	47 kDa	0.81	1.1	1	3	4	3	4	2	2	3
696	Casein kinase I isoform epsilon	Q9JMK2	Csnk1e	47 kDa	0.14	1.6	2	5	3	3	6	7	4	3
697	Casein kinase I isoform gamma-1	Q8BTH8	Csnk1g1	53 kDa	0.32	0.7	2	1	2	2	0	1	3	1
698	Casein kinase I isoform gamma-3	Q8C4X2	Csnk1g3	49 kDa	0.92	1	1	3	3	2	3	2	2	3
699	Casein kinase II subunit alpha	Q60737	Csnk2a1	45 kDa	0.35	1.2	27	12	17	18	24	22	28	16
700	Casein kinase II subunit alpha'	O54833	Csnk2a2	41 kDa	0.3	1.3	14	12	9	9	16	20	17	6
701	Casein kinase II subunit beta	P67871	Csnk2b	25 kDa	0.17	1.5	4	4	2	2	4	7	5	2
702	Caseinolytic peptidase B protein homolog	Q60649	Clpb	76 kDa	0.023	1.4	4	2	3	3	4	4	5	5
703	Caskin-1	Q6P9K8	Caskin1	150 kDa	0.24	1.3	26	35	42	26	53	44	33	31
704	Caspase-3	P70677	Casp3	31 kDa	0.23	1.7	1	0	1	1	1	1	2	1
705	Catalase	P24270	Cat	60 kDa	0.25	1.4	4	6	10	6	10	5	9	11
706	Catechol O-methyltransferase domain-containing protein 1	Q8BIG7	Comtd1	29 kDa	0.22	1.7	0	4	2	2	4	4	5	2
707	Catenin alpha-1	P26231	Ctnna1	100 kDa	0.25	1.6	0	5	12	11	15	6	12	11
708	Catenin alpha-2	Q61301	Ctnna2	105 kDa	0.16	1.3	32	33	29	35	59	41	44	27
709	Catenin beta-1	Q02248	Ctnnb1	85 kDa	0.045	1.2	26	18	22	26	30	31	29	25
710	Catenin delta-1	P30999	Ctnnd1	105 kDa	0.077	1.6	14	12	9	14	27	19	22	12
711	Catenin delta-2	O35927	Ctnnd2	135 kDa	0.057	1.5	27	40	28	25	52	57	42	31
712	Cathepsin B	P10605	Ctsb	37 kDa	0.9	1	4	5	6	3	5	4	5	3
713	Cathepsin D	P18242	Ctsd	45 kDa	0.3	1.3	13	10	7	6	12	17	11	7
714	Cathepsin Z	Q9WUU7	Ctsz	34 kDa	0.68	1.3	0	1	1	2	1	1	3	0
715	Cation-dependent mannose-6-phosphate receptor	P24668	M6pr	31 kDa	0.17	2	2	2	1	1	5	1	4	2
716	Cationic amino acid transporter 2	P18581	Slc7a2	72 kDa	0.74	1.1	2	1	2	3	3	1	2	3
717	Caytaxin	Q8BHE3	Atcay	42 kDa	0.31	1.3	12	10	11	10	14	21	10	10
718	CB1 cannabinoid receptor-interacting protein 1	Q5M8N0	Cnrip1	19 kDa	0.13	1.6	8	9	7	6	13	16	15	4
719	CCA tRNA nucleotidyltransferase 1, mitochondrial	Q8K1J6	Trnt1	50 kDa	0.82	1.1	4	7	4	3	7	4	4	4
720	CCR4-NOT transcription complex subunit 1	Q6ZQ08	Cnot1	267 kDa	0.3	1.7	5	1	1	2	3	4	5	1
721	CCR4-NOT transcription complex subunit 10	Q8BH15	Cnot10	82 kDa	0.95	1.1	0	0	0	1	0	0	0	1
722	CD151 antigen	O35566	Cd151	28 kDa	0.31	3.6	0	0	0	1	0	0	1	1
723	CD166 antigen	Q61490	Alcam	65 kDa	0.45	1.1	20	16	13	13	22	18	19	12
724	CD44 antigen	P15379	Cd44	86 kDa	0.54	0.6	2	0	1	2	2	1	0	0
725	CD81 antigen	P35762	Cd81	26 kDa	0.052	2.4	4	5	6	8	7	16	21	10
726	CD82 antigen	P40237	Cd82	30 kDa	0.37	1.4	0	3	5	2	4	2	3	4
727	CD9 antigen	P40240	Cd9	25 kDa	0.23	2.2	2	2	3	6	4	5	17	4
728	CD99 antigen-like protein 2	Q8BIF0	Cd99l2	25 kDa	0.26	2	4	1	0	2	3	3	7	1
729	Cdc42 effector protein 1	Q91W92	Cdc42ep1	43 kDa	0.28	1.3	2	1	1	1	2	3	2	1
730	Cdc42 effector protein 4	Q9JM96	Cdc42ep4	38 kDa	0.46	1.3	0	2	5	4	4	2	5	4
731	CDGSH iron-sulfur domain-containing protein 1	Q91WS0	Cisd1	12 kDa	0.015	1.4	5	7	7	7	10	10	9	8
732	CDGSH iron-sulfur domain-containing protein 3, mitochondrial	B1AR13	Cisd3	16 kDa	0.18	3	0	1	1	2	5	2	1	1
733	CDK5 regulatory subunit-associated protein 3	Q99LM2	Cdk5rap3	57 kDa	0.18	3.8	0	0	0	1	2	0	1	1
734	CDP-diacylglycerol--glycerol-3-phosphate 3-phosphatidyltransferase, mitochondrial	Q8BHF7	Pgs1	62 kDa	0.26	1.2	7	8	6	5	10	11	7	6
735	CDP-diacylglycerol--inositol 3-phosphatidyltransferase	Q8VDP6	Cdipt	24 kDa	0.74	1.3	0	0	1	2	1	0	2	2
736	Cell adhesion molecule 1	Q8R5M8	Cadm1	50 kDa	0.078	1.5	8	9	13	13	16	12	22	15
737	Cell adhesion molecule 2	Q8BLQ9	Cadm2	48 kDa	0.15	1.4	23	27	22	22	46	35	27	22
738	Cell adhesion molecule 3	Q99N28	Cadm3	43 kDa	0.071	1.5	24	20	21	15	37	32	28	19
739	Cell adhesion molecule 4	Q8R464	Cadm4	43 kDa	0.27	1.2	16	15	12	10	22	15	15	13
740	Cell cycle control protein 50A	Q8VEK0	Tmem30a	41 kDa	0.14	1.8	4	9	8	6	13	19	10	5
741	Cell cycle exit and neuronal differentiation protein 1	Q9JKC6	Cend1	15 kDa	0.23	1.8	0	27	12	14	39	24	16	16
742	Cell death regulator Aven	Q9D9K3	Aven	37 kDa	0.0012	INF	0	0	0	0	1	1	2	1
743	Cell division control protein 42 homolog	P60766	Cdc42	21 kDa	0.25	1.5	14	21	7	15	16	26	29	12
744	Cell division cycle protein 23 homolog	Q8BGZ4	Cdc23	69 kDa	0.39	1.6	4	2	1	1	6	4	2	1
745	Cell surface hyaluronidase	Q5FWI3	Cemip2	154 kDa	0.87	1.2	0	0	2	2	0	0	2	3
746	Cellular nucleic acid-binding protein	P53996	Cnbp	20 kDa	0.13	3.1	0	1	1	1	3	2	1	0
747	Centrin-2	Q9R1K9	Cetn2	20 kDa	0.54	0.7	1	0	1	2	0	1	1	1
748	Centromere-associated protein E	Q6RT24	Cenpe	287 kDa	0.56	2.9	0	0	0	1	0	0	1	0
749	Centrosomal protein of 170 kDa	Q6A065	Cep170	175 kDa	0.043	1.5	7	11	11	9	18	12	15	11
750	Centrosomal protein of 170 kDa protein B	Q80U49	Cep170b	171 kDa	0.26	1.4	6	11	6	8	12	12	13	5
751	Centrosomal protein of 41 kDa	Q99NF3	Cep41	41 kDa	0.54	1.8	0	1	0	1	1	0	1	0
752	Ceramide kinase	Q8K4Q7	Cerk	60 kDa	0.059	2.9	0	0	1	1	1	1	2	1
753	cGMP-dependent 3',5'-cyclic phosphodiesterase	Q922S4	Pde2a	106 kDa	0.46	1.1	29	32	21	25	28	39	33	22
754	cGMP-dependent protein kinase 2	Q61410	Prkg2	87 kDa	0.14	2.6	1	1	1	0	4	4	1	1
755	Charged multivesicular body protein 1a	Q921W0	Chmp1a	22 kDa	0.089	2.4	0	0	1	2	1	1	1	1
756	Charged multivesicular body protein 1b-1	Q99LU0 (+1)	Chmp1b1	22 kDa	0.62	1.5	0	0	2	1	1	0	1	1
757	Charged multivesicular body protein 2a	Q9DB34	Chmp2a	25 kDa	0.75	1.2	0	1	2	1	0	1	1	2
758	Charged multivesicular body protein 2b	Q8BJF9	Chmp2b	24 kDa	0.12	1.9	0	2	2	1	3	2	3	1
759	Charged multivesicular body protein 4b	Q9D8B3	Chmp4b	25 kDa	0.28	1.4	0	4	4	4	4	5	4	4
760	Charged multivesicular body protein 6	P0C0A3	Chmp6	23 kDa	0.42	1.2	1	2	2	2	3	1	3	2
761	Charged multivesicular body protein 7	Q8R1T1	Chmp7	51 kDa	0.1	2.4	0	1	2	1	1	4	2	2
762	Chloride channel protein 2	Q9R0A1	Clcn2	99 kDa	0.51	0.7	2	1	1	1	1	1	1	0
763	Chloride intracellular channel protein 1	Q9Z1Q5	Clic1	27 kDa	0.32	2	0	2	0	1	3	1	1	1
764	Chloride intracellular channel protein 4	Q9QYB1	Clic4	29 kDa	0.45	1.1	6	6	6	7	5	8	9	6
765	Chloride intracellular channel protein 6	Q8BHB9	Clic6	63 kDa	0.68	1.4	0	1	0	2	0	1	1	2
766	Chloride transport protein 6	O35454	Clcn6	97 kDa	0.12	1.9	5	4	2	3	7	9	7	2
767	Cholesterol 24-hydroxylase	Q9WVK8	Cyp46a1	57 kDa	0.74	0.9	7	7	4	5	7	4	5	4
768	Choline O-acetyltransferase	Q03059	Chat	72 kDa	0.079	1.3	4	3	2	3	4	4	5	3
769	Choline transporter-like protein 1	Q6X893	Slc44a1	73 kDa	0.31	1.6	0	2	1	3	3	3	3	1
770	Choline transporter-like protein 2	Q8BY89	Slc44a2	80 kDa	0.9	1.1	2	2	1	2	4	0	2	1
771	Chondroitin sulfate proteoglycan 4	Q8VHY0	Cspg4	252 kDa	0.27	1.7	2	0	2	1	1	3	1	2
772	Chondroitin sulfate proteoglycan 5	Q71M36	Cspg5	60 kDa	0.19	1.4	9	8	10	11	10	16	19	9
773	Chromogranin-A	P26339	Chga	52 kDa	0.37	1.8	0	1	2	2	0	4	3	1
774	Ciliary neurotrophic factor receptor subunit alpha	O88507	Cntfr	41 kDa	0.051	1.8	5	4	3	2	4	7	8	5
775	Citramalyl-CoA lyase, mitochondrial	Q8R4N0	Clybl	38 kDa	0.16	1.2	12	9	11	10	15	16	11	11
776	Citrate synthase, mitochondrial	Q9CZU6	Cs	52 kDa	0.38	1.3	48	28	65	57	59	43	94	54
777	Citron Rho-interacting kinase	P49025	Cit	235 kDa	0.051	1.6	14	14	18	20	33	21	32	19
778	C-Jun-amino-terminal kinase-interacting protein 3	Q9ESN9	Mapk8ip3	148 kDa	0.068	1.5	6	8	9	9	17	12	11	9
779	C-Jun-amino-terminal kinase-interacting protein 4	Q58A65	Spag9	146 kDa	0.2	1.5	2	4	5	4	7	8	6	2
780	CKLF-like MARVEL transmembrane domain-containing protein 4	Q8CJ61	Cmtm4	23 kDa	0.12	2.1	0	2	1	1	3	2	1	1
781	Clathrin coat assembly protein AP180	Q61548	Snap91	92 kDa	0.0077	1.4	26	28	38	32	48	43	42	40
782	Clathrin heavy chain 1	Q68FD5	Cltc	192 kDa	0.12	1.4	419	321	286	288	473	585	494	277
783	Clathrin interactor 1	Q99KN9	Clint1	69 kDa	0.11	2.5	2	1	1	2	5	5	2	1
784	Clathrin light chain A	O08585	Clta	26 kDa	0.16	1.7	1	13	12	8	23	16	11	10
785	Clathrin light chain B	Q6IRU5	Cltb	25 kDa	0.1	1.9	2	14	12	11	27	25	13	12
786	Claudin domain-containing protein 1	Q9CQX5	Cldnd1	29 kDa	0.21	1.9	4	2	1	2	3	7	4	2
787	Claudin-11	Q60771	Cldn11	22 kDa	0.2	1.6	0	4	3	2	4	5	4	3
788	Clavesin-1	Q9D4C9	Clvs1	41 kDa	0.61	1.2	1	2	6	6	3	4	5	7
789	Clavesin-2	Q8BG92	Clvs2	38 kDa	0.39	1.4	1	1	3	4	4	1	3	4
790	Cleft lip and palate transmembrane protein 1 homolog	Q8VBZ3	Clptm1	75 kDa	0.67	1.2	1	2	1	3	3	2	1	3
791	CLIP-associating protein 1	Q80TV8	Clasp1	169 kDa	0.16	1.6	11	8	7	9	10	17	20	7
792	CLIP-associating protein 2	Q8BRT1	Clasp2	141 kDa	0.14	1.4	13	17	28	24	31	25	33	22
793	Clusterin	Q06890	Clu	52 kDa	0.6	0.8	1	4	6	2	2	1	5	2
794	C-Maf-inducing protein	Q9D486	Cmip	86 kDa	0.68	1.5	0	0	2	1	0	0	3	1
795	Coactosin-like protein	Q9CQI6	Cotl1	16 kDa	0.55	1.1	12	10	9	9	16	12	10	7
796	Coatomer subunit alpha	Q8CIE6	Copa	138 kDa	0.6	1.2	2	3	2	4	4	1	5	2
797	Coatomer subunit beta	Q9JIF7	Copb1	107 kDa	0.14	2	0	1	2	5	4	3	6	4
798	Coatomer subunit beta'	O55029	Copb2	102 kDa	0.45	1.3	5	1	3	4	6	6	3	3
799	Coatomer subunit gamma-1	Q9QZE5	Copg1	98 kDa	0.95	1.1	0	0	2	0	1	0	0	1
800	Coatomer subunit gamma-2	Q9QXK3	Copg2	98 kDa	0.91	0.9	0	0	1	1	0	0	1	1
801	Cocaine- and amphetamine-regulated transcript protein	P56388	Cartpt	14 kDa	0.92	1.1	0	0	2	1	0	0	1	2
802	Cofilin-1	P18760	Cfl1	19 kDa	0.33	1.2	25	17	30	19	31	32	33	16
803	Cofilin-2	P45591	Cfl2	19 kDa	0.31	1.5	4	9	7	4	15	9	6	5
804	Coiled-coil and C2 domain-containing protein 1A	Q8K1A6	Cc2d1a	104 kDa	0.17	1.6	7	5	5	4	12	10	8	3
805	Coiled-coil domain-containing protein 127	Q3TC33	Ccdc127	31 kDa	0.2	1.5	2	2	1	2	5	3	2	2
806	Coiled-coil domain-containing protein 136	Q3TVA9	Ccdc136	132 kDa	0.018	1.9	4	1	4	5	5	7	7	6
807	Coiled-coil domain-containing protein 177	Q3UHB8	Ccdc177	80 kDa	0.063	1.8	6	4	8	4	11	6	13	7
808	Coiled-coil domain-containing protein 22	Q9JIG7	Ccdc22	71 kDa	0.97	1	5	3	1	2	1	3	3	4
809	Coiled-coil domain-containing protein 25	Q78PG9	Ccdc25	24 kDa	0.89	1.1	0	0	1	1	0	0	1	1
810	Coiled-coil domain-containing protein 43	Q9CR29	Ccdc43	25 kDa	0.39	1.8	1	0	2	1	1	3	0	2
811	Coiled-coil domain-containing protein 47	Q9D024	Ccdc47	56 kDa	0.93	1	2	1	1	2	4	1	2	0
812	Coiled-coil domain-containing protein 50	Q810U5	Ccdc50	35 kDa	0.56	2.9	0	0	0	1	0	0	1	0
813	Coiled-coil domain-containing protein 51	Q3URS9	Ccdc51	45 kDa	0.78	1.2	0	4	2	0	3	3	1	0
814	Coiled-coil domain-containing protein 58	Q8R3Q6	Ccdc58	17 kDa	0.15	1.6	0	1	1	1	1	1	2	1
815	Coiled-coil domain-containing protein 6	D3YZP9	Ccdc6	53 kDa	0.46	1.4	2	3	1	1	3	4	3	1
816	Coiled-coil domain-containing protein 85A	Q5SP85	Ccdc85a	54 kDa	0.083	1.9	0	3	2	3	5	4	3	3
817	Coiled-coil domain-containing protein 90B, mitochondrial	Q8C3X2	Ccdc90b	30 kDa	0.81	0.8	0	2	1	1	0	0	3	0
818	Coiled-coil domain-containing protein 91	Q9D8L5	Ccdc91	50 kDa	0.59	0.5	0	0	1	2	1	0	0	0
819	Coiled-coil domain-containing protein 92	Q8VDN4	Ccdc92	35 kDa	0.42	1.3	2	2	2	1	3	1	2	3
820	Coiled-coil domain-containing protein 93	Q7TQK5	Ccdc93	73 kDa	0.76	1.2	0	2	1	5	1	1	4	3
821	Coiled-coil-helix-coiled-coil-helix domain-containing protein 2	Q9D1L0	Chchd2	16 kDa	0.54	0.8	2	3	1	1	1	1	1	2
822	Cold shock domain-containing protein E1	Q91W50	Csde1	89 kDa	0.56	1.1	5	11	7	8	9	9	8	7
823	COMM domain-containing protein 2	Q8BXC6	Commd2	23 kDa	0.26	1.8	1	2	1	1	4	4	1	1
824	COMM domain-containing protein 3	Q63829	Commd3	22 kDa	0.28	1.3	1	1	1	1	1	1	2	1
825	Complement C1q tumor necrosis factor-related protein 4	Q8R066	C1qtnf4	35 kDa	0.76	1.2	0	0	1	2	0	1	2	1
826	Complement C1q-like protein 3	Q9ESN4	C1ql3	27 kDa	0.61	1.9	0	1	0	1	0	3	0	1
827	Complement component 1 Q subcomponent-binding protein, mitochondrial	O35658	C1qbp	31 kDa	0.35	1.3	38	30	19	21	26	53	37	24
828	Complex I assembly factor TIMMDC1, mitochondrial	Q8BUY5	Timmdc1	32 kDa	0.91	0.9	0	3	1	2	0	1	2	2
829	Complex I intermediate-associated protein 30, mitochondrial	Q9CWX2	Ndufaf1	38 kDa	0.35	0.7	2	3	3	2	1	0	3	3
830	Complex III assembly factor LYRM7	Q9DA03	Lyrm7	12 kDa	0.28	0.4	4	4	1	1	1	3	0	0
831	Complexin-1	P63040	Cplx1	15 kDa	0.59	1.1	25	16	19	24	26	17	23	25
832	Complexin-2	P84086	Cplx2	15 kDa	0.31	1.5	1	4	11	6	13	5	10	7
833	Connector enhancer of kinase suppressor of ras 2	Q80YA9	Cnksr2	117 kDa	0.27	1.3	8	5	13	16	11	15	18	13
834	Consortin	Q8CBC4	Cnst	77 kDa	0.28	1.6	2	2	1	2	2	5	5	1
835	Constitutive coactivator of PPAR-gamma-like protein 1	Q6A0A9	FAM120A	122 kDa	0.36	0	0	0	0	2	0	0	0	0
836	Constitutive coactivator of PPAR-gamma-like protein 2	Q8C3F2	Fam120c	120 kDa	0.48	1.9	0	0	0	2	1	1	1	0
837	Contactin-1	P12960	Cntn1	113 kDa	0.058	1.3	52	49	58	58	65	70	91	59
838	Contactin-2	Q61330	Cntn2	113 kDa	0.34	1.3	4	7	11	8	12	7	9	9
839	Contactin-3	Q07409	Cntn3	113 kDa	0.031	2.3	2	1	2	3	8	5	4	4
840	Contactin-4	Q69Z26	Cntn4	113 kDa	0.28	0.6	2	3	1	1	2	0	1	2
841	Contactin-6	Q9JMB8	Cntn6	114 kDa	0.22	2.7	1	0	0	1	1	1	2	0
842	Contactin-associated protein 1	O54991	Cntnap1	156 kDa	0.33	1.1	27	21	23	20	21	24	33	25
843	Contactin-associated protein like 5-1	Q0V8T9	Cntnap5a	146 kDa	0.094	1.7	1	3	2	3	3	4	5	3
844	Contactin-associated protein-like 2	Q9CPW0	Cntnap2	148 kDa	0.15	1.4	18	13	14	18	33	16	24	17
845	Contactin-associated protein-like 4	Q99P47	Cntnap4	145 kDa	0.08	1.8	2	2	1	5	4	6	6	4
846	COP9 signalosome complex subunit 1	Q99LD4	Gps1	53 kDa	0.078	1.8	2	10	7	6	14	16	10	8
847	COP9 signalosome complex subunit 2	P61202	Cops2	52 kDa	0.0049	2	10	6	6	7	13	17	15	11
848	COP9 signalosome complex subunit 3	O88543	Cops3	48 kDa	0.14	2	7	3	7	10	7	16	23	8
849	COP9 signalosome complex subunit 4	O88544	Cops4	46 kDa	0.26	1.3	9	13	11	7	17	18	11	8
850	COP9 signalosome complex subunit 5	O35864	Cops5	38 kDa	0.39	1.2	7	6	10	8	6	13	13	8
851	COP9 signalosome complex subunit 6	O88545	Cops6	36 kDa	0.19	1.4	6	2	4	5	6	7	6	4
852	COP9 signalosome complex subunit 7a	Q9CZ04	Cops7a	30 kDa	0.43	1.2	2	2	2	2	1	3	4	3
853	COP9 signalosome complex subunit 7b	Q8BV13	Cops7b	30 kDa	0.87	0.9	0	0	1	1	0	0	1	1
854	COP9 signalosome complex subunit 8	Q8VBV7	Cops8	23 kDa	0.3	1.5	2	2	2	1	3	1	5	2
855	Copine-1	Q8C166	Cpne1	59 kDa	0.15	1.5	8	5	4	5	10	9	11	4
856	Copine-2	P59108	Cpne2	61 kDa	0.46	1.2	8	6	4	5	6	11	8	4
857	Copine-3	Q8BT60	Cpne3	60 kDa	0.064	13	0	1	1	1	4	12	12	1
858	Copine-4	Q8BLR2	Cpne4	62 kDa	0.074	1.5	6	8	9	11	15	15	15	8
859	Copine-5	Q8JZW4	Cpne5	66 kDa	0.53	1.1	16	13	12	12	18	15	17	9
860	Copine-6	Q9Z140	Cpne6	62 kDa	0.36	1.2	34	19	25	20	29	35	39	18
861	Copine-7	Q0VE82	Cpne7	62 kDa	0.88	0.9	0	6	1	2	3	1	1	3
862	Copper chaperone for superoxide dismutase	Q9WU84	Ccs	29 kDa	0.15	2.2	0	2	0	2	3	1	3	2
863	Copper transport protein ATOX1	O08997	Atox1	7 kDa	0.46	0.9	5	4	2	2	3	3	3	3
864	Coronin-1A	O89053	Coro1a	51 kDa	0.5	1.2	12	18	15	13	26	13	15	14
865	Coronin-1B	Q9WUM3	Coro1b	54 kDa	0.088	1.5	7	9	6	7	13	9	14	7
866	Coronin-1C	Q9WUM4	Coro1c	53 kDa	0.22	1.8	12	20	8	9	28	39	15	8
867	Coronin-2A	Q8C0P5	Coro2a	60 kDa	0.72	1.2	0	2	2	3	3	0	3	3
868	Coronin-2B	Q8BH44	Coro2b	55 kDa	0.063	1.7	4	6	4	5	9	9	10	4
869	Coronin-7	Q9D2V7	Coro7	101 kDa	0.68	1.1	5	4	2	3	4	5	3	3
870	Corrinoid adenosyltransferase	Q9D273	Mmab	26 kDa	0.34	1.6	2	2	3	3	9	4	2	3
871	Cortactin-binding protein 2	B9EJA2	Cttnbp2	179 kDa	0.1	1.7	4	15	8	9	20	18	14	10
872	Corticotropin-releasing factor-binding protein	Q60571	Crhbp	36 kDa	0.49	1.6	1	0	0	4	1	4	2	1
873	Costars family protein ABRACL	Q4KML4	Abracl	9 kDa	0.67	0.8	4	3	1	1	1	1	3	1
874	COX assembly mitochondrial protein 2 homolog	Q8K199	Cmc2	9 kDa	0.0083	3.1	0	1	1	1	3	2	1	2
875	Coxsackievirus and adenovirus receptor homolog	P97792	Cxadr	40 kDa	0.22	2.3	0	1	2	3	6	1	3	2
876	Creatine kinase B-type	Q04447	Ckb	43 kDa	0.13	1.4	103	85	111	119	104	176	185	111
877	Creatine kinase M-type	P07310 (+1)	Ckm	43 kDa	0.3	2.7	5	9	0	0	6	9	23	0
878	Creatine kinase U-type, mitochondrial	P30275	Ckmt1	47 kDa	0.28	1.3	71	54	68	70	121	60	78	72
879	CREB-regulated transcription coactivator 1	Q68ED7	Crtc1	67 kDa	0.44	2.4	0	0	2	2	0	0	6	2
880	CREB-regulated transcription coactivator 3	Q91X84	Crtc3	67 kDa	0.29	1.8	0	0	1	1	1	1	1	1
881	Crk-like protein	P47941	Crkl	34 kDa	0.18	1.5	1	1	2	2	3	4	2	1
882	CSC1-like protein 2	Q3TWI9	Tmem63b	95 kDa	0.67	0.7	1	0	1	2	0	0	2	1
883	C-terminal-binding protein 1	O88712	Ctbp1	48 kDa	0.24	1.2	13	12	14	14	12	13	22	17
884	C-terminal-binding protein 2	P56546	Ctbp2	49 kDa	0.19	1.5	5	4	2	3	5	8	4	4
885	CTP synthase 1	P70698	Ctps1	67 kDa	0.35	1.3	4	4	1	3	4	6	4	2
886	CTP synthase 2	P70303	Ctps2	66 kDa	0.021	3.7	0	0	1	1	3	1	3	3
887	CUB and sushi domain-containing protein 1	Q923L3	Csmd1	388 kDa	0.46	1.6	4	1	1	3	8	1	3	1
888	CUB and sushi domain-containing protein 3	Q80T79	Csmd3	406 kDa	0.12	2.6	0	2	0	3	4	2	5	1
889	Cullin-1	Q9WTX6	Cul1	90 kDa	0.045	1.4	6	9	9	10	11	13	12	9
890	Cullin-2	Q9D4H8	Cul2	87 kDa	0.11	1.3	8	9	9	9	14	12	13	7
891	Cullin-3	Q9JLV5	Cul3	89 kDa	0.15	1.6	17	9	10	7	17	27	13	12
892	Cullin-4A	Q3TCH7	Cul4a	88 kDa	0.43	0.5	1	9	1	3	0	1	3	2
893	Cullin-4B	A2A432	Cul4b	111 kDa	0.078	1.8	2	9	3	4	8	9	9	6
894	Cullin-5	Q9D5V5	Cul5	91 kDa	0.2	1.6	6	11	6	5	11	16	15	4
895	Cullin-associated NEDD8-dissociated protein 1	Q6ZQ38	Cand1	136 kDa	0.041	1.7	48	51	32	43	88	86	81	41
896	Cx9C motif-containing protein 4	Q61908	Cmc4	8 kDa	0.15	2	0	0	1	1	1	1	1	1
897	Cyclin-dependent kinase 14	O35495	Cdk14	53 kDa	0.029	1.6	5	5	4	4	8	7	8	5
898	Cyclin-dependent kinase 16	Q04735	Cdk16	56 kDa	0.41	1.4	9	9	3	4	11	11	10	2
899	Cyclin-dependent kinase 18	Q04899	Cdk18	52 kDa	0.71	0.8	6	5	6	3	5	0	9	3
900	Cyclin-dependent kinase inhibitor 1B	P46414	Cdkn1b	22 kDa	0.29	3.7	0	0	1	1	3	0	1	0
901	Cyclin-dependent kinase-like 5	Q3UTQ8	Cdkl5	105 kDa	0.3	1.4	1	4	5	8	5	6	10	5
902	Cyclin-dependent-like kinase 5	P49615	Cdk5	33 kDa	0.17	2	0	0	5	5	3	5	7	5
903	Cyclin-G-associated kinase	Q99KY4	Gak	144 kDa	0.26	1.3	15	13	12	12	27	16	16	10
904	Cyclin-Y	Q8BGU5	Ccny	39 kDa	0.27	1.6	6	4	2	5	4	12	7	3
905	Cystathionine beta-synthase	Q91WT9	Cbs	62 kDa	0.39	1.7	2	0	1	1	4	1	1	1
906	Cystatin-B	Q62426	Cstb	11 kDa	0.21	1.9	7	2	2	2	10	7	5	2
907	Cystatin-C	P21460	Cst3	16 kDa	0.85	1.1	4	1	2	2	3	1	3	2
908	Cysteine and glycine-rich protein 1	P97315	Csrp1	21 kDa	0.28	1.6	14	14	5	4	13	20	19	5
909	Cysteine and histidine-rich domain-containing protein 1	Q9D1P4	Chordc1	37 kDa	0.034	2.2	1	2	5	4	8	9	6	4
910	Cysteine desulfurase, mitochondrial	Q9Z1J3	Nfs1	51 kDa	0.018	1.8	2	8	11	9	15	13	13	13
911	Cysteine protease ATG4B	Q8BGE6	Atg4b	44 kDa	0.44	1.6	0	1	2	1	2	0	3	2
912	Cysteine sulfinic acid decarboxylase	Q9DBE0	Csad	55 kDa	0.31	1.8	0	1	1	1	1	0	2	2
913	Cysteine-rich and transmembrane domain-containing protein 1	Q8K353	Cystm1	11 kDa	0.97	1	0	1	1	1	0	1	1	1
914	Cysteine-rich protein 2	Q9DCT8	Crip2	23 kDa	0.97	1	2	3	1	3	3	4	1	1
915	Cysteine-rich with EGF-like domain protein 1	Q91XD7	Creld1	46 kDa	0.19	1.8	1	2	3	2	4	5	4	1
916	Cysteine--tRNA ligase, cytoplasmic	Q9ER72	Cars	95 kDa	0.76	1.2	1	0	1	3	1	4	1	1
917	Cystine/glutamate transporter	Q9WTR6	Slc7a11	55 kDa	0.95	1.1	0	0	2	1	1	0	2	0
918	Cytochrome b5	P56395	Cyb5a	15 kDa	0.67	1.1	1	5	3	3	3	4	3	4
919	Cytochrome b5 type B	Q9CQX2	Cyb5b	16 kDa	0.12	1.4	5	5	6	5	8	5	6	10
920	Cytochrome b-c1 complex subunit 1, mitochondrial	Q9CZ13	Uqcrc1	53 kDa	0.15	1.5	107	70	54	53	127	124	100	62
921	Cytochrome b-c1 complex subunit 2, mitochondrial	Q9DB77	Uqcrc2	48 kDa	0.066	1.6	39	48	41	36	59	91	63	43
922	Cytochrome b-c1 complex subunit 6, mitochondrial	P99028	Uqcrh	10 kDa	0.1	1.7	2	7	5	7	11	9	11	5
923	Cytochrome b-c1 complex subunit 7	Q9D855	Uqcrb	14 kDa	0.21	1.2	16	15	23	13	20	19	22	19
924	Cytochrome b-c1 complex subunit 8	Q9CQ69	Uqcrq	10 kDa	0.51	1.1	11	7	10	7	12	7	10	10
925	Cytochrome b-c1 complex subunit 9	Q8R1I1	Uqcr10	7 kDa	0.22	1.4	9	10	5	4	10	12	7	8
926	Cytochrome b-c1 complex subunit Rieske, mitochondrial	Q9CR68	Uqcrfs1	29 kDa	0.15	1.4	25	26	21	16	23	45	36	22
927	Cytochrome c oxidase assembly factor 3 homolog, mitochondrial	Q9D2R6	Coa3	12 kDa	0.4	1.6	2	5	1	1	5	4	2	2
928	Cytochrome c oxidase assembly factor 7	Q921H9	Coa7	26 kDa	0.29	1.2	7	6	6	6	6	8	9	6
929	Cytochrome c oxidase assembly protein COX15 homolog	Q8BJ03	Cox15	46 kDa	0.75	1.2	0	1	1	2	1	1	2	1
930	Cytochrome c oxidase assembly protein COX18, mitochondrial	Q8VC74	Cox18	36 kDa	0.25	4.9	0	0	1	0	1	0	1	0
931	Cytochrome c oxidase subunit 2	P00405	Mtco2	26 kDa	0.55	1.4	20	9	25	24	13	20	58	16
932	Cytochrome c oxidase subunit 4 isoform 1, mitochondrial	P19783	Cox4i1	20 kDa	0.075	1.5	6	11	16	13	19	12	22	18
933	Cytochrome c oxidase subunit 5A, mitochondrial	P12787	Cox5a	16 kDa	0.25	1.5	44	24	17	20	30	61	49	21
934	Cytochrome c oxidase subunit 5B, mitochondrial	P19536	Cox5b	14 kDa	0.078	2	0	6	8	4	13	11	8	6
935	Cytochrome c oxidase subunit 6B1	P56391	Cox6b1	10 kDa	0.026	2.5	8	7	8	9	28	17	23	10
936	Cytochrome c oxidase subunit 6C	Q9CPQ1	Cox6c	8 kDa	0.2	1.6	1	4	11	11	8	10	13	13
937	Cytochrome c oxidase subunit 7A2, mitochondrial	P48771	Cox7a2	9 kDa	0.19	1.3	5	8	6	4	9	7	7	6
938	Cytochrome c oxidase subunit 7A-related protein, mitochondrial	Q61387	Cox7a2l	12 kDa	0.046	1.9	5	1	5	6	9	5	9	8
939	Cytochrome c oxidase subunit 7C, mitochondrial	P17665	Cox7c	7 kDa	0.58	1.6	0	3	3	13	11	1	1	17
940	Cytochrome c oxidase subunit NDUFA4	Q62425	Ndufa4	9 kDa	0.062	1.8	11	18	10	12	26	34	21	13
941	Cytochrome c, somatic	P62897	Cycs	12 kDa	0.36	1.1	19	22	14	18	20	23	24	16
942	Cytochrome c1, heme protein, mitochondrial	Q9D0M3	Cyc1	35 kDa	0.15	1.3	29	19	30	38	30	50	38	36
943	Cytochrome c-type heme lyase	P53702	Hccs	31 kDa	0.16	1.2	2	2	3	2	3	2	3	4
944	Cytochrome P450 2D11	P24457	Cyp2d11	57 kDa	0.59	1.3	0	1	3	1	3	1	1	1
945	Cytoglobin	Q9CX80	Cygb	21 kDa	0.32	3.1	0	0	1	2	0	0	4	4
946	Cytohesin-1	Q9QX11	Cyth1	46 kDa	0.69	1.3	0	1	3	5	5	1	5	1
947	Cytohesin-2	P63034	Cyth2	47 kDa	0.37	1.6	9	4	4	4	4	18	6	6
948	Cytokine receptor-like factor 3	Q9Z2L7	Crlf3	50 kDa	0.36	0	0	0	0	1	0	0	0	0
949	Cytoplasmic aconitate hydratase	P28271	Aco1	98 kDa	0.31	1.3	22	15	12	18	25	30	19	12
950	Cytoplasmic dynein 1 heavy chain 1	Q9JHU4	Dync1h1	532 kDa	0.048	1.4	170	141	142	153	229	231	222	143
951	Cytoplasmic dynein 1 intermediate chain 1	O88485	Dync1i1	71 kDa	0.3	1.4	4	9	4	6	8	12	7	4
952	Cytoplasmic dynein 1 intermediate chain 2	O88487	Dync1i2	68 kDa	0.27	1.2	4	5	8	8	8	9	7	7
953	Cytoplasmic dynein 1 light intermediate chain 1	Q8R1Q8	Dync1li1	57 kDa	0.053	1.2	15	15	15	12	21	16	16	18
954	Cytoplasmic dynein 1 light intermediate chain 2	Q6PDL0	Dync1li2	54 kDa	0.051	1.5	6	10	6	6	10	13	11	8
955	Cytoplasmic FMR1-interacting protein 1	Q7TMB8	Cyfip1	145 kDa	0.16	1.3	27	34	27	28	47	42	39	23
956	Cytoplasmic FMR1-interacting protein 2	Q5SQX6	Cyfip2	146 kDa	0.079	1.5	34	37	34	34	56	63	54	29
957	Cytoplasmic phosphatidylinositol transfer protein 1	Q8K4R4	Pitpnc1	38 kDa	0.18	2.8	1	1	1	3	3	9	3	1
958	Cytoplasmic protein NCK1	Q99M51	Nck1	43 kDa	0.74	1.2	2	0	2	4	5	4	1	1
959	Cytoplasmic protein NCK2	O55033	Nck2	43 kDa	0.67	1.3	4	1	2	3	8	3	2	1
960	Cytoskeleton-associated protein 4	Q8BMK4	Ckap4	64 kDa	0.75	1.1	5	2	3	3	2	8	4	2
961	Cytoskeleton-associated protein 5	A2AGT5	Ckap5	226 kDa	0.1	1.2	14	16	20	19	23	20	20	19
962	Cytosol aminopeptidase	Q9CPY7	Lap3	56 kDa	0.13	1.5	9	15	8	10	16	20	21	8
963	Cytosolic 10-formyltetrahydrofolate dehydrogenase	Q8R0Y6	Aldh1l1	99 kDa	0.14	1.4	26	32	18	24	43	41	34	21
964	Cytosolic 5'-nucleotidase 3A	Q9D020	Nt5c3a	37 kDa	0.52	1.5	0	1	1	2	0	3	3	1
965	Cytosolic acyl coenzyme A thioester hydrolase	Q91V12	Acot7	43 kDa	0.41	1.6	11	15	20	20	19	15	57	12
966	Cytosolic carboxypeptidase 1	Q641K1	Agtpbp1	137 kDa	0.098	2.2	1	2	1	1	3	5	5	1
967	Cytosolic non-specific dipeptidase	Q9D1A2	Cndp2	53 kDa	0.48	1.2	20	20	15	14	30	25	16	12
968	Cytosolic phospholipase A2 epsilon	Q50L42	Pla2g4e	100 kDa	0.42	2.4	2	0	0	0	3	0	2	1
969	Cytosolic purine 5'-nucleotidase	Q3V1L4	Nt5c2	65 kDa	0.79	1.2	0	0	4	4	1	0	6	4
970	Cytospin-A	Q2KN98	Specc1l	124 kDa	0.0052	6	0	0	1	1	1	1	2	1
971	Cytospin-B	Q5SXY1	Specc1	118 kDa	0.54	1.2	2	8	4	4	5	9	5	4
972	D-2-hydroxyglutarate dehydrogenase, mitochondrial	Q8CIM3	D2hgdh	59 kDa	0.53	1.4	2	0	1	4	4	0	4	3
973	D-3-phosphoglycerate dehydrogenase	Q61753	Phgdh	57 kDa	0.2	1.4	18	21	12	14	28	26	23	12
974	D-aminoacyl-tRNA deacylase 1	Q9DD18	Dtd1	23 kDa	0.88	0.9	0	3	2	2	0	4	1	2
975	Dapper homolog 3	Q0PHV7	Dact3	63 kDa	0.14	1.9	1	2	1	3	6	4	1	3
976	D-beta-hydroxybutyrate dehydrogenase, mitochondrial	Q80XN0	Bdh1	38 kDa	0.24	1.4	12	17	8	22	20	27	27	11
977	DCC-interacting protein 13-alpha	Q8K3H0	Appl1	79 kDa	0.033	1.3	13	12	13	14	16	18	20	14
978	DCC-interacting protein 13-beta	Q8K3G9	Appl2	74 kDa	0.39	1.2	4	3	4	6	4	4	7	6
979	DCN1-like protein 1	Q9QZ73	Dcun1d1	30 kDa	0.38	1.5	2	1	1	2	2	5	3	1
980	DCN1-like protein 2	Q8BZJ7	Dcun1d2	30 kDa	0.88	0.9	0	0	1	3	0	0	2	1
981	DCN1-like protein 3	Q8K0V2	Dcun1d3	34 kDa	0.57	0.7	2	0	1	1	0	1	1	1
982	DDB1- and CUL4-associated factor 11	Q91VU6	Dcaf11	62 kDa	0.53	1.6	0	0	1	1	0	1	1	1
983	DDB1- and CUL4-associated factor 8	Q8N7N5	Dcaf8	66 kDa	0.42	2	0	0	1	2	0	3	2	1
984	Deaminated glutathione amidase	Q8VDK1	Nit1	36 kDa	0.19	1.4	1	3	4	5	4	6	4	5
985	Death-associated protein kinase 1	Q80YE7	Dapk1	161 kDa	0.18	1.5	2	1	2	3	4	1	3	3
986	Dedicator of cytokinesis protein 10	Q8BZN6	Dock10	246 kDa	0.23	1.9	1	1	1	2	3	5	1	2
987	Dedicator of cytokinesis protein 3	Q8CIQ7	Dock3	233 kDa	0.33	1.3	12	7	11	14	9	19	18	10
988	Dedicator of cytokinesis protein 4	P59764	Dock4	227 kDa	0.04	1.6	2	5	5	6	8	7	9	6
989	Dedicator of cytokinesis protein 7	Q8R1A4	Dock7	241 kDa	0.72	1.2	2	1	1	2	3	0	4	1
990	Dedicator of cytokinesis protein 9	Q8BIK4	Dock9	235 kDa	0.56	1.3	0	6	4	6	6	1	8	6
991	Dehydrogenase/reductase SDR family member 1	Q99L04	Dhrs1	34 kDa	0.52	1.3	0	4	4	4	5	5	3	3
992	Dehydrogenase/reductase SDR family member 13	Q5SS80	Dhrs13	41 kDa	0.24	1.4	1	1	1	1	1	1	1	1
993	Dehydrogenase/reductase SDR family member 4	Q99LB2	Dhrs4	30 kDa	0.24	1.6	4	5	3	3	10	7	5	2
994	Dehydrogenase/reductase SDR family member 7	Q9CXR1	Dhrs7	38 kDa	0.11	2.8	1	0	0	2	3	3	3	1
995	Dehydrogenase/reductase SDR family member 7B	Q99J47	Dhrs7b	35 kDa	0.2	2.1	5	3	1	1	7	7	3	1
996	Delta(3,5)-Delta(2,4)-dienoyl-CoA isomerase, mitochondrial	O35459	Ech1	36 kDa	0.43	1.3	1	4	1	3	5	2	3	2
997	Delta-1-pyrroline-5-carboxylate dehydrogenase, mitochondrial	Q8CHT0	Aldh4a1	62 kDa	0.4	1.5	0	7	3	3	5	6	5	3
998	Delta-1-pyrroline-5-carboxylate synthase	Q9Z110	Aldh18a1	87 kDa	0.2	1.2	16	12	10	9	16	17	13	13
999	Delta-aminolevulinic acid dehydratase	P10518	Alad	36 kDa	0.024	1.9	1	3	2	5	5	6	5	4
1000	Dematin	Q9WV69	Dmtn	45 kDa	0.042	1.9	2	6	6	5	6	9	13	9
1001	DENN domain-containing protein 1A	Q8K382	Dennd1a	112 kDa	0.48	1.4	0	4	2	1	2	4	4	2
1002	DENN domain-containing protein 4B	Q3U1Y4	Dennd4b	165 kDa	0.14	2.3	1	2	1	3	4	7	6	1
1003	Density-regulated protein	Q9CQJ6	Denr	22 kDa	0.11	1.6	2	7	5	4	8	10	5	5
1004	Deoxyguanosine kinase, mitochondrial	Q9QX60	Dguok	32 kDa	0.46	1.6	2	2	1	3	3	8	1	1
1005	Dephospho-CoA kinase domain-containing protein	Q8BHC4	Dcakd	26 kDa	0.1	1.9	2	2	2	2	6	4	5	1
1006	Destrin	Q9R0P5	Dstn	19 kDa	0.06	1.8	5	13	8	8	22	14	14	11
1007	Deubiquitinase OTUD6B	Q8K2H2	Otud6b	34 kDa	0.045	2	1	1	1	1	1	3	2	2
1008	Deubiquitinating protein VCIP135	Q8CDG3	Vcpip1	135 kDa	0.031	1.9	4	8	6	6	10	13	14	7
1009	Developmentally-regulated GTP-binding protein 2	Q9QXB9	Drg2	41 kDa	0.52	1.1	8	8	5	4	7	9	6	5
1010	D-glutamate cyclase, mitochondrial	Q8BH86	Dglucy	66 kDa	0.63	0.8	1	2	2	1	1	1	0	2
1011	Diacylglycerol kinase beta	Q6NS52	Dgkb	90 kDa	0.071	1.6	6	6	6	10	11	12	14	7
1012	Diacylglycerol kinase epsilon	Q9R1C6	Dgke	64 kDa	0.62	1.4	5	0	1	1	3	0	5	2
1013	Diacylglycerol kinase gamma	Q91WG7	Dgkg	89 kDa	0.55	1.2	0	3	2	2	3	3	2	2
1014	Diacylglycerol kinase theta	Q6P5E8	Dgkq	102 kDa	0.055	1.9	5	7	5	4	14	11	10	5
1015	Diacylglycerol kinase zeta	Q80UP3	Dgkz	104 kDa	0.53	1.1	6	9	5	7	8	9	7	5
1016	Dihydrofolate reductase	P00375	Dhfr	22 kDa	0.83	0.8	0	0	1	1	0	0	1	1
1017	Dihydrolipoyl dehydrogenase, mitochondrial	O08749	Dld	54 kDa	0.14	2.5	9	37	9	5	57	53	27	11
1018	Dihydrolipoyllysine-residue acetyltransferase component of pyruvate dehydrogenase complex, mitochondrial	Q8BMF4	Dlat	68 kDa	0.29	1.4	84	42	36	40	91	89	61	40
1019	Dihydrolipoyllysine-residue succinyltransferase component of 2-oxoglutarate dehydrogenase complex, mitochondrial	Q9D2G2	Dlst	49 kDa	0.041	1.5	21	13	19	19	28	28	31	18
1020	Dihydroorotate dehydrogenase (quinone), mitochondrial	O35435	Dhodh	43 kDa	0.22	1.5	1	6	6	5	4	9	9	5
1021	Dihydropteridine reductase	Q8BVI4	Qdpr	26 kDa	0.25	1.3	7	6	8	5	7	12	9	5
1022	Dihydropyrimidinase-related protein 1	P97427	Crmp1	62 kDa	0.82	1	75	53	60	50	69	68	62	46
1023	Dihydropyrimidinase-related protein 2	O08553	Dpysl2	62 kDa	0.29	1.3	152	120	217	222	161	195	322	232
1024	Dihydropyrimidinase-related protein 3	Q62188	Dpysl3	62 kDa	0.38	1.3	33	29	34	65	50	44	87	35
1025	Dihydropyrimidinase-related protein 4	O35098	Dpysl4	62 kDa	0.28	1.2	40	25	30	31	49	43	41	23
1026	Dihydropyrimidinase-related protein 5	Q9EQF6	Dpysl5	62 kDa	0.095	1.4	12	21	18	23	32	26	24	20
1027	Dihydroxyacetone phosphate acyltransferase	P98192	Gnpat	77 kDa	0.56	1.7	0	0	1	1	0	0	1	1
1028	Dipeptidyl aminopeptidase-like protein 6	Q9Z218	Dpp6	91 kDa	0.33	1.2	7	10	9	16	16	12	13	10
1029	Dipeptidyl peptidase 3	Q99KK7	Dpp3	83 kDa	0.059	1.4	8	12	9	12	15	17	15	10
1030	Dipeptidyl peptidase 8	Q80YA7	Dpp8	102 kDa	0.084	7.4	0	0	0	1	1	1	4	1
1031	Diphosphoinositol polyphosphate phosphohydrolase 1	Q9JI46	Nudt3	19 kDa	0.2	1.3	2	4	5	3	4	5	4	5
1032	Diphosphoinositol polyphosphate phosphohydrolase 3-alpha	P0C027 (+1)	Nudt10	19 kDa	0.09	1.8	0	3	2	3	5	4	3	4
1033	DIS3-like exonuclease 2	Q8CI75	Dis3l2	98 kDa	0.29	1.8	0	1	3	5	3	4	2	6
1034	Disabled homolog 2-interacting protein	Q3UHC7	Dab2ip	132 kDa	0.32	1.4	7	5	8	12	17	4	15	11
1035	Disco-interacting protein 2 homolog A	Q8BWT5	Dip2a	165 kDa	0.36	1.2	13	7	8	8	13	14	9	8
1036	Disco-interacting protein 2 homolog B	Q3UH60	Dip2b	171 kDa	0.0062	1.9	6	7	5	7	14	13	13	8
1037	Disheveled-associated activator of morphogenesis 1	Q8BPM0	Daam1	123 kDa	0.15	1.8	0	4	7	9	12	6	9	8
1038	Disheveled-associated activator of morphogenesis 2	Q80U19	Daam2	128 kDa	0.72	1.2	0	3	4	4	2	4	3	5
1039	Disintegrin and metalloproteinase domain-containing protein 10	O35598	Adam10	84 kDa	0.61	1.2	2	1	2	2	3	2	1	2
1040	Disintegrin and metalloproteinase domain-containing protein 11	Q9R1V4	Adam11	84 kDa	0.16	1.4	7	8	4	8	9	10	13	6
1041	Disintegrin and metalloproteinase domain-containing protein 22	Q9R1V6	Adam22	100 kDa	0.062	1.4	23	30	24	25	38	40	42	23
1042	Disintegrin and metalloproteinase domain-containing protein 23	Q9R1V7	Adam23	92 kDa	0.014	1.4	11	11	11	12	18	17	19	12
1043	Disintegrin and metalloproteinase domain-containing protein 9	Q61072	Adam9	92 kDa	0.8	0.8	0	0	2	2	1	0	1	1
1044	Disks large homolog 1	Q811D0	Dlg1	100 kDa	0.18	1.3	40	28	27	24	40	51	35	28
1045	Disks large homolog 2	Q91XM9	Dlg2	95 kDa	0.026	1.3	35	31	43	38	50	51	51	39
1046	Disks large homolog 3	P70175	Dlg3	93 kDa	0.017	1.4	24	18	27	20	34	30	37	27
1047	Disks large homolog 4	Q62108	Dlg4	80 kDa	0.023	1.3	75	68	60	57	86	95	90	71
1048	Disks large-associated protein 1	Q9D415	Dlgap1	110 kDa	0.51	1.3	4	2	8	5	10	2	4	9
1049	Disks large-associated protein 2	Q8BJ42	Dlgap2	119 kDa	0.53	1.1	12	14	14	14	18	10	17	13
1050	Disks large-associated protein 3	Q6PFD5	Dlgap3	106 kDa	0.52	1.1	22	20	23	21	26	18	24	24
1051	Disks large-associated protein 4	B1AZP2	Dlgap4	108 kDa	0.79	1	19	13	12	13	14	13	15	12
1052	DmX-like protein 1	Q6PNC0	Dmxl1	336 kDa	0.093	1.7	9	3	5	6	13	6	11	7
1053	DmX-like protein 2	Q8BPN8	Dmxl2	338 kDa	0.055	1.4	60	66	58	72	83	108	94	64
1054	DNA damage-binding protein 1	Q3U1J4	Ddb1	127 kDa	0.38	1.2	14	16	14	11	13	24	21	10
1055	DNA-(apurinic or apyrimidinic site) lyase	P28352	Apex1	35 kDa	0.36	2	0	0	1	1	1	1	1	0
1056	DNA-directed RNA polymerases I, II, and III subunit RPABC3	Q923G2	Polr2h	17 kDa	0.8	0.8	0	2	1	1	1	1	0	1
1057	DnaJ homolog subfamily A member 1	P63037	Dnaja1	45 kDa	0.22	1.6	13	9	5	6	14	19	14	5
1058	DnaJ homolog subfamily A member 2	Q9QYJ0	Dnaja2	46 kDa	0.18	1.3	4	8	7	5	8	6	9	7
1059	DnaJ homolog subfamily A member 3, mitochondrial	Q99M87	Dnaja3	52 kDa	0.0079	2.3	2	2	2	4	6	7	8	5
1060	DnaJ homolog subfamily A member 4	Q9JMC3	Dnaja4	45 kDa	0.41	1.7	0	2	1	3	1	2	5	1
1061	DnaJ homolog subfamily B member 1	Q9QYJ3	Dnajb1	38 kDa	0.71	1.2	1	1	1	1	1	3	1	1
1062	DnaJ homolog subfamily B member 11	Q99KV1	Dnajb11	41 kDa	0.83	0.9	0	1	3	1	0	1	2	2
1063	DnaJ homolog subfamily B member 12	Q9QYI4	Dnajb12	42 kDa	0.46	1.6	0	1	0	1	0	1	1	1
1064	DnaJ homolog subfamily B member 2	Q9QYI5	Dnajb2	36 kDa	0.39	1.4	0	2	1	1	1	1	2	2
1065	DnaJ homolog subfamily B member 4	Q9D832	Dnajb4	38 kDa	0.24	1.4	6	3	2	2	4	4	7	4
1066	DnaJ homolog subfamily C member 11	Q5U458	Dnajc11	63 kDa	0.18	1.6	7	14	6	12	12	22	17	8
1067	DnaJ homolog subfamily C member 5	P60904	Dnajc5	22 kDa	0.14	1.3	17	16	19	18	20	28	25	16
1068	DnaJ homolog subfamily C member 7	Q9QYI3	Dnajc7	56 kDa	0.5	2.3	0	0	1	2	0	0	4	1
1069	Dolichyl-diphosphooligosaccharide--protein glycosyltransferase 48 kDa subunit	O54734	Ddost	49 kDa	0.67	0.8	5	1	2	2	2	4	1	1
1070	Dolichyl-diphosphooligosaccharide--protein glycosyltransferase subunit 1	Q91YQ5	Rpn1	69 kDa	0.61	1.2	5	7	1	4	6	8	5	1
1071	Dolichyl-diphosphooligosaccharide--protein glycosyltransferase subunit 2	Q9DBG6	Rpn2	69 kDa	0.68	0.8	1	3	4	5	0	1	6	3
1072	Dolichyl-diphosphooligosaccharide--protein glycosyltransferase subunit STT3B	Q3TDQ1	Stt3b	93 kDa	0.81	1.3	0	0	1	2	0	3	1	0
1073	DOMON domain-containing protein FRRS1L	B1AXV0	Frrs1l	33 kDa	0.15	1.5	1	5	6	5	6	5	8	6
1074	Double C2-like domain-containing protein alpha	Q7TNF0	Doc2a	45 kDa	0.78	1.1	1	1	2	3	3	1	1	3
1075	Double zinc ribbon and ankyrin repeat-containing protein 1	Q8C008	Dzank1	85 kDa	0.83	1.2	0	1	2	1	1	0	2	1
1076	Drebrin	Q9QXS6	Dbn1	77 kDa	0.051	1.4	12	17	19	19	26	19	27	21
1077	Drebrin-like protein	Q62418	Dbnl	49 kDa	0.086	1.9	5	11	7	7	18	20	12	6
1078	D-ribitol-5-phosphate cytidylyltransferase	Q5RJG7	Ispd	49 kDa	0.26	2.3	0	1	1	2	1	5	3	1
1079	Dual specificity mitogen-activated protein kinase kinase 1	P31938	Map2k1	43 kDa	0.076	1.5	21	28	20	17	43	36	28	22
1080	Dual specificity mitogen-activated protein kinase kinase 2	Q63932	Map2k2	44 kDa	0.086	1.9	2	9	8	8	21	14	10	9
1081	Dual specificity mitogen-activated protein kinase kinase 4	P47809	Map2k4	44 kDa	0.033	2.1	1	4	2	2	4	6	6	4
1082	Dual specificity mitogen-activated protein kinase kinase 6	P70236	Map2k6	37 kDa	0.92	1	1	1	2	3	0	1	2	3
1083	Dual specificity mitogen-activated protein kinase kinase 7	Q8CE90	Map2k7	59 kDa	0.95	1	1	2	3	3	4	1	1	2
1084	Dual specificity protein phosphatase 3	Q9D7X3	Dusp3	20 kDa	0.56	1.2	6	5	5	3	4	8	7	3
1085	Dynactin subunit 1	O08788	Dctn1	142 kDa	0.036	1.6	12	32	32	27	44	47	42	32
1086	Dynactin subunit 2	Q99KJ8	Dctn2	44 kDa	0.3	1.2	16	16	13	11	20	20	19	9
1087	Dynactin subunit 3	Q9Z0Y1	Dctn3	21 kDa	0.91	1	6	7	3	3	8	5	4	1
1088	Dynactin subunit 4	Q8CBY8	Dctn4	53 kDa	0.072	1.5	7	4	6	7	11	9	11	6
1089	Dynamin-1	P39053	Dnm1	98 kDa	0.083	1.4	144	100	124	99	199	159	185	110
1090	Dynamin-1-like protein	Q8K1M6	Dnm1l	83 kDa	0.025	1.6	34	26	29	32	58	47	53	33
1091	Dynamin-2	P39054	Dnm2	98 kDa	0.11	1.9	0	13	19	13	30	20	12	23
1092	Dynamin-3	Q8BZ98	Dnm3	97 kDa	0.078	1.4	51	36	48	35	75	58	67	41
1093	Dynamin-like 120 kDa protein, mitochondrial	P58281	Opa1	111 kDa	0.16	1.3	63	48	48	41	85	69	62	44
1094	Dynein light chain 1, axonemal	Q05A62	Dnal1	21 kDa	0.048	9.9	0	0	0	1	3	1	1	1
1095	Dynein light chain 1, cytoplasmic	P63168	Dynll1	10 kDa	0.65	1.3	20	12	10	3	24	0	22	11
1096	Dynein light chain 2, cytoplasmic	Q9D0M5	Dynll2	10 kDa	0.66	1.1	30	15	21	11	31	19	22	15
1097	Dynein light chain roadblock-type 1	P62627	Dynlrb1	11 kDa	0.63	0.9	6	4	5	4	6	3	4	3
1098	Dynein light chain Tctex-type 3	P56387	Dynlt3	13 kDa	0.76	1.2	5	2	1	1	3	5	2	1
1099	Dystonin	Q91ZU6	Dst	834 kDa	0.15	2	4	5	4	6	6	17	10	5
1100	Dystrobrevin alpha	Q9D2N4	Dtna	84 kDa	0.1	1.3	4	5	5	5	7	5	6	5
1101	Dystrophia myotonica WD repeat-containing protein	Q08274	Dmwd	70 kDa	0.33	0.6	4	6	2	2	1	4	3	1
1102	Dystrophin	P11531	Dmd	426 kDa	0.035	2.4	2	2	2	2	4	5	8	3
1103	E3 ubiquitin-protein ligase ARIH1	Q9Z1K5	Arih1	64 kDa	0.46	1.5	1	0	1	3	3	1	1	1
1104	E3 ubiquitin-protein ligase ARIH2	Q9Z1K6	Arih2	58 kDa	0.034	5.2	0	0	1	1	3	1	1	1
1105	E3 ubiquitin-protein ligase CBL	P22682	Cbl	101 kDa	0.68	1.6	0	0	2	1	0	0	3	1
1106	E3 ubiquitin-protein ligase HACE1	Q3U0D9	Hace1	102 kDa	0.88	1.1	1	1	2	1	1	1	2	1
1107	E3 ubiquitin-protein ligase HECTD1	Q69ZR2	Hectd1	290 kDa	0.22	2.3	0	1	2	3	6	0	6	3
1108	E3 ubiquitin-protein ligase HECTD3	Q3U487	Hectd3	97 kDa	0.55	1.4	4	3	0	1	3	5	2	1
1109	E3 ubiquitin-protein ligase HECW1	Q8K4P8	Hecw1	179 kDa	0.38	1.5	1	3	1	2	1	4	4	1
1110	E3 ubiquitin-protein ligase HECW2	Q6I6G8	Hecw2	176 kDa	0.72	0.9	13	5	6	8	6	9	7	7
1111	E3 ubiquitin-protein ligase HERC2	Q4U2R1	Herc2	527 kDa	0.35	1.7	4	0	1	2	3	1	4	2
1112	E3 ubiquitin-protein ligase HUWE1	Q7TMY8	Huwe1	483 kDa	0.013	1.6	8	14	10	15	20	22	16	20
1113	E3 ubiquitin-protein ligase Itchy	Q8C863	Itch	99 kDa	0.39	1.9	1	0	2	0	3	0	1	2
1114	E3 ubiquitin-protein ligase KCMF1	Q80UY2	Kcmf1	42 kDa	0.69	0.7	0	1	1	2	3	0	0	0
1115	E3 ubiquitin-protein ligase LRSAM1	Q80ZI6	Lrsam1	84 kDa	0.31	2.1	0	0	2	2	3	0	2	3
1116	E3 ubiquitin-protein ligase MARCH5	Q3KNM2	2021-03-05	31 kDa	0.11	3.8	2	2	0	1	3	9	8	1
1117	E3 ubiquitin-protein ligase MGRN1	Q9D074	Mgrn1	58 kDa	0.54	1.4	1	2	0	0	1	1	2	1
1118	E3 ubiquitin-protein ligase MIB1	Q80SY4	Mib1	110 kDa	0.36	3.3	0	0	1	1	0	1	3	0
1119	E3 ubiquitin-protein ligase MIB2	Q8R516	Mib2	106 kDa	0.77	1.1	1	1	1	2	3	0	2	2
1120	E3 ubiquitin-protein ligase MYCBP2	Q7TPH6	Mycbp2	521 kDa	0.54	1.1	2	3	5	4	5	2	5	4
1121	E3 ubiquitin-protein ligase NEDD4	P46935	Nedd4	103 kDa	0.3	1.4	2	12	10	10	14	16	10	7
1122	E3 ubiquitin-protein ligase NEDD4-like	Q8CFI0	Nedd4l	115 kDa	0.06	1.7	4	7	5	8	8	12	13	7
1123	E3 ubiquitin-protein ligase PPP1R11	Q8K1L5	Ppp1r11	15 kDa	0.63	1.3	0	2	6	4	1	4	6	4
1124	E3 ubiquitin-protein ligase RMND5A	Q80YQ8	Rmnd5a	44 kDa	0.11	5.4	0	0	0	1	1	0	2	1
1125	E3 ubiquitin-protein ligase RNF123	Q5XPI3	Rnf123	149 kDa	0.19	INF	0	0	0	0	2	12	1	1
1126	E3 ubiquitin-protein ligase RNF14	Q9JI90	Rnf14	55 kDa	0.38	1.3	1	2	3	2	2	4	2	2
1127	E3 ubiquitin-protein ligase RNF31	Q924T7	Rnf31	119 kDa	0.058	2.2	1	1	2	1	3	3	5	2
1128	E3 ubiquitin-protein ligase synoviolin	Q9DBY1	Syvn1	67 kDa	0.36	3.6	0	0	1	0	0	0	1	1
1129	E3 ubiquitin-protein ligase TRIM32	Q8CH72	Trim32	72 kDa	0.061	2.2	1	1	4	4	5	8	6	3
1130	E3 ubiquitin-protein ligase TRIM9	Q8C7M3	Trim9	91 kDa	0.8	1.2	4	4	2	1	9	0	4	1
1131	E3 ubiquitin-protein ligase TRIP12	G5E870	Trip12	224 kDa	0.75	0.7	2	0	1	2	0	0	3	0
1132	E3 ubiquitin-protein ligase UBR1	O70481	Ubr1	200 kDa	0.67	1.2	1	1	3	5	5	1	4	2
1133	E3 ubiquitin-protein ligase UBR2	Q6WKZ8	Ubr2	199 kDa	0.045	2.8	0	1	1	1	3	1	2	1
1134	E3 ubiquitin-protein ligase UBR3	Q5U430	Ubr3	213 kDa	0.95	0.9	0	1	0	3	0	0	3	1
1135	E3 ubiquitin-protein ligase UBR4	A2AN08	Ubr4	572 kDa	0.079	1.5	12	20	14	18	24	28	31	15
1136	Early endosome antigen 1	Q8BL66	Eea1	161 kDa	0.49	1.3	0	10	12	11	10	9	14	8
1137	EARP and GARP complex-interacting protein 1	Q8K0G5	Eipr1	43 kDa	0.35	1.5	1	2	3	4	5	7	2	3
1138	Echinoderm microtubule-associated protein-like 1	Q05BC3	Eml1	90 kDa	0.043	2.2	1	2	1	1	3	2	4	2
1139	Echinoderm microtubule-associated protein-like 2	Q7TNG5	Eml2	71 kDa	0.094	2.1	5	0	3	3	4	7	9	4
1140	Echinoderm microtubule-associated protein-like 4	Q3UMY5	Eml4	110 kDa	0.87	0.9	1	3	2	2	4	0	3	1
1141	Echinoderm microtubule-associated protein-like 5	Q8BQM8	Eml5	220 kDa	0.34	1.8	5	0	1	1	4	4	2	1
1142	Echinoderm microtubule-associated protein-like 6	Q5SQM0	Eml6	218 kDa	0.28	2.7	0	0	0	2	2	0	2	1
1143	Ectonucleoside triphosphate diphosphohydrolase 2	O55026	Entpd2	54 kDa	0.11	1.8	2	2	4	3	3	5	9	5
1144	Ectonucleotide pyrophosphatase/phosphodiesterase family member 5	Q9EQG7	Enpp5	54 kDa	0.74	1.1	4	3	2	2	3	3	5	1
1145	Ectonucleotide pyrophosphatase/phosphodiesterase family member 6	Q8BGN3	Enpp6	51 kDa	0.52	2	2	3	0	1	2	8	1	0
1146	Ectopic P granules protein 5 homolog	Q80TA9	Epg5	291 kDa	0.38	1.5	2	1	1	2	3	1	5	1
1147	EF-hand domain-containing protein D2	Q9D8Y0	Efhd2	27 kDa	0.2	1.3	8	10	18	13	21	15	14	13
1148	EGF-like repeat and discoidin I-like domain-containing protein 3	O35474	Edil3	54 kDa	0.17	INF	0	0	0	0	1	2	0	0
1149	Egl nine homolog 1	Q91YE3	Egln1	43 kDa	0.031	11	0	0	1	0	1	3	1	1
1150	EH domain-binding protein 1	Q69ZW3	Ehbp1	139 kDa	0.63	1.2	4	2	8	5	6	5	8	3
1151	EH domain-containing protein 1	Q9WVK4	Ehd1	61 kDa	0.22	1.3	15	9	12	17	15	18	24	13
1152	EH domain-containing protein 3	Q9QXY6	Ehd3	61 kDa	0.11	1.3	19	9	17	21	19	26	22	20
1153	EH domain-containing protein 4	Q9EQP2	Ehd4	61 kDa	0.15	1.7	1	3	3	7	6	7	3	6
1154	eIF-2-alpha kinase activator GCN1	E9PVA8	Gcn1	293 kDa	0.94	1	2	1	1	2	3	1	0	1
1155	Electrogenic sodium bicarbonate cotransporter 1	O88343	Slc4a4	121 kDa	0.028	1.3	20	19	26	27	31	28	34	28
1156	Electron transfer flavoprotein subunit alpha, mitochondrial	Q99LC5	Etfa	35 kDa	0.053	1.9	0	6	5	5	8	8	8	5
1157	Electron transfer flavoprotein subunit beta	Q9DCW4	Etfb	28 kDa	0.27	1.3	19	14	12	16	23	25	14	15
1158	Electron transfer flavoprotein-ubiquinone oxidoreductase, mitochondrial	Q921G7	Etfdh	68 kDa	0.036	1.4	10	14	13	13	18	17	21	13
1159	Electroneutral sodium bicarbonate exchanger 1	Q8JZR6	Slc4a8	122 kDa	0.7	1.1	10	8	11	7	11	10	8	8
1160	ELKS/Rab6-interacting/CAST family member 1	Q99MI1	Erc1	128 kDa	0.12	1.3	10	18	11	13	19	17	13	18
1161	ELMO domain-containing protein 1	Q3V1U8	Elmod1	38 kDa	0.15	1.5	1	2	4	2	3	3	4	5
1162	Elongation factor 1-alpha 1	P10126	Eef1a1	50 kDa	0.065	1.6	16	20	19	15	30	33	30	15
1163	Elongation factor 1-alpha 2	P62631	Eef1a2	50 kDa	0.094	1.7	35	27	27	25	38	62	68	26
1164	Elongation factor 1-beta	O70251	Eef1b	25 kDa	0.89	1.1	2	1	1	4	0	0	7	2
1165	Elongation factor 1-delta	P57776	Eef1d	31 kDa	0.27	1.3	7	5	5	5	10	7	6	5
1166	Elongation factor 1-gamma	Q9D8N0	Eef1g	50 kDa	0.14	1.8	6	3	6	6	16	7	9	5
1167	Elongation factor 2	P58252	Eef2	95 kDa	0.082	1.5	18	22	36	29	37	43	45	27
1168	Elongation factor G, mitochondrial	Q8K0D5	Gfm1	84 kDa	0.21	1.4	6	6	5	5	4	12	8	7
1169	Elongation factor Ts, mitochondrial	Q9CZR8	Tsfm	35 kDa	0.3	1.5	7	9	11	6	7	22	14	7
1170	Elongation factor Tu, mitochondrial	Q8BFR5	Tufm	50 kDa	0.33	1.2	38	22	27	24	43	30	29	29
1171	Elongation factor-like GTPase 1	Q8C0D5	Efl1	126 kDa	0.73	1.3	0	4	0	1	0	1	2	3
1172	Elongator complex protein 1	Q7TT37	Elp1	150 kDa	0.018	1.7	1	2	1	2	3	3	2	2
1173	Elongator complex protein 2	Q91WG4	Elp2	93 kDa	0.3	1.4	1	2	1	3	4	3	3	2
1174	Elongator complex protein 3	Q9CZX0	Elp3	62 kDa	0.66	1.4	0	0	2	4	1	1	3	1
1175	Elongator complex protein 4	Q9ER73	Elp4	46 kDa	0.41	2	0	1	1	0	3	1	0	1
1176	Elongator complex protein 6	Q8BK75	Elp6	29 kDa	0.3	6.3	0	0	0	1	3	0	1	0
1177	Elongin-B	P62869	Elob	13 kDa	0.19	1.4	6	5	6	8	9	12	7	6
1178	Elongin-C	P83940	Eloc	12 kDa	0.15	1.6	2	2	4	4	7	2	5	6
1179	Embigin	P21995	Emb	37 kDa	0.67	1.2	0	2	2	3	1	3	3	2
1180	Emerin	O08579	Emd	29 kDa	0.78	1.1	4	6	4	4	6	7	4	2
1181	Ena/VASP-like protein	P70429	Evl	44 kDa	0.09	1.6	2	6	9	9	15	9	10	8
1182	Endonuclease domain-containing 1 protein	Q8C522	Endod1	55 kDa	0.52	0.8	8	7	3	4	6	7	2	3
1183	Endonuclease G, mitochondrial	O08600	Endog	32 kDa	0.6	1.3	1	3	1	1	3	3	1	1
1184	Endonuclease/exonuclease/phosphatase family domain-containing protein 1	Q3TGW2	Eepd1	63 kDa	0.87	1.1	2	0	1	2	0	1	3	1
1185	Endophilin-A1	Q62420	Sh3gl2	40 kDa	0.2	1.3	32	28	53	47	44	40	61	63
1186	Endophilin-A2	Q62419	Sh3gl1	42 kDa	0.079	1.5	9	11	13	14	14	22	22	12
1187	Endophilin-A3	Q62421	Sh3gl3	39 kDa	0.33	1.3	5	3	8	6	10	6	6	5
1188	Endophilin-B1	Q9JK48	Sh3glb1	41 kDa	0.28	1.7	6	5	4	1	12	9	4	3
1189	Endophilin-B2	Q8R3V5	Sh3glb2	45 kDa	0.27	1.2	22	19	22	18	27	31	26	16
1190	Endoplasmic reticulum chaperone BiP	P20029	Hspa5	72 kDa	0.77	1.1	27	35	26	24	42	36	24	19
1191	Endoplasmic reticulum junction formation protein lunapark	Q7TQ95	Lnpk	48 kDa	0.15	1.7	7	5	3	3	9	12	7	4
1192	Endoplasmic reticulum resident protein 29	P57759	Erp29	29 kDa	0.47	0.6	5	4	1	1	0	4	2	1
1193	Endoplasmic reticulum resident protein 44	Q9D1Q6	Erp44	47 kDa	0.56	1.4	1	5	0	1	1	4	4	1
1194	Endoplasmin	P08113	Hsp90b1	92 kDa	0.82	1	27	19	23	17	28	27	20	14
1195	Endothelial differentiation-related factor 1	Q9JMG1	Edf1	16 kDa	0.077	4.7	0	0	1	1	3	1	1	1
1196	Engulfment and cell motility protein 1	Q8BPU7	Elmo1	84 kDa	0.072	1.7	2	4	2	4	5	7	6	3
1197	Engulfment and cell motility protein 2	Q8BHL5	Elmo2	84 kDa	0.23	1.7	0	9	4	7	7	8	13	6
1198	Enolase-phosphatase E1	Q8BGB7	Enoph1	29 kDa	0.78	0.9	2	5	3	5	0	7	5	1
1199	Enoyl-[acyl-carrier-protein] reductase, mitochondrial	Q9DCS3	Mecr	40 kDa	0.03	1.6	6	5	4	7	9	11	7	7
1200	Enoyl-CoA delta isomerase 1, mitochondrial	P42125	Eci1	32 kDa	0.54	1.2	6	7	4	4	7	9	4	5
1201	Enoyl-CoA delta isomerase 2, mitochondrial	Q9WUR2	Eci2	43 kDa	0.067	1.8	6	4	3	4	9	10	8	3
1202	Enoyl-CoA hydratase, mitochondrial	Q8BH95	Echs1	31 kDa	0.11	1.9	1	8	6	5	14	7	11	5
1203	Ephexin-1	Q8CHT1	Ngef	82 kDa	0.91	1	12	7	10	12	13	11	9	7
1204	Ephrin type-A receptor 4	Q03137	Epha4	110 kDa	0.081	1.6	8	9	6	6	14	13	13	6
1205	Ephrin type-A receptor 7	Q61772	Epha7	112 kDa	0.56	1.4	2	0	2	0	1	1	3	1
1206	Ephrin type-B receptor 2	P54763	Ephb2	110 kDa	0.85	1	5	7	6	7	9	5	5	6
1207	Ephrin type-B receptor 3	P54754	Ephb3	110 kDa	0.36	1.4	5	3	2	5	8	5	4	2
1208	Ephrin type-B receptor 6	O08644	Ephb6	110 kDa	0.84	1.1	2	1	2	4	3	3	4	1
1209	Ephrin-B1	P52795	Efnb1	38 kDa	0.34	3.3	0	0	1	1	0	0	2	1
1210	Ephrin-B2	P52800	Efnb2	37 kDa	0.027	2	2	2	2	3	4	6	6	3
1211	Epidermal growth factor receptor kinase substrate 8	Q08509	Eps8	92 kDa	0.17	1.8	2	0	3	3	6	2	5	3
1212	Epidermal growth factor receptor	Q01279	Egfr	135 kDa	0.1	2.1	1	2	1	3	4	4	6	1
1213	Epidermal growth factor receptor substrate 15	P42567	Eps15	98 kDa	0.057	1.8	6	4	2	3	6	8	8	4
1214	Epidermal growth factor receptor substrate 15-like 1	Q60902	Eps15l1	99 kDa	0.12	1.5	12	12	13	14	21	28	19	10
1215	Epimerase family protein SDR39U1	Q5M8N4	Sdr39u1	33 kDa	0.021	1.7	6	5	6	3	8	11	7	7
1216	EPM2A-interacting protein 1	Q8VEH5	Epm2aip1	70 kDa	0.48	1.2	2	3	4	4	4	3	7	4
1217	Epoxide hydrolase 1	Q9D379	Ephx1	53 kDa	0.99	1	0	3	3	3	3	5	1	1
1218	Epsin-1	Q80VP1	Epn1	60 kDa	0.39	1.6	0	2	7	5	1	5	10	6
1219	Epsin-2	Q8CHU3	Epn2	63 kDa	0.032	1.7	2	4	3	6	7	8	5	6
1220	Equilibrative nucleoside transporter 1	Q9JIM1	Slc29a1	50 kDa	0.33	0.5	0	1	1	1	0	0	1	1
1221	ER membrane protein complex subunit 2	Q9CRD2	Emc2	35 kDa	0.18	0.5	1	3	1	2	1	0	2	1
1222	ER membrane protein complex subunit 4	Q9CZX9	Emc4	20 kDa	0.69	0.7	0	1	1	1	0	0	2	1
1223	ER membrane protein complex subunit 7	Q9EP72	Emc7	26 kDa	0.25	0	2	0	0	1	0	0	0	0
1224	ER membrane protein complex subunit 8	O70378	Emc8	23 kDa	0.85	0.9	2	4	1	3	2	4	2	2
1225	Erbin	Q80TH2	Erbin	157 kDa	0.68	1.2	5	5	0	2	6	2	3	2
1226	ERC protein 2	Q6PH08	Erc2	111 kDa	0.012	1.4	34	45	33	35	59	48	48	48
1227	Ermin	Q5EBJ4	Ermn	32 kDa	0.074	1.1	8	10	9	9	10	10	12	10
1228	ERO1-like protein alpha	Q8R180	Ero1a	54 kDa	0.31	1.6	2	0	2	1	3	1	3	1
1229	Ester hydrolase C11orf54 homolog	Q91V76		35 kDa	0.39	1.5	2	4	4	2	2	8	7	2
1230	Estradiol 17-beta-dehydrogenase 11	Q9EQ06	Hsd17b11	33 kDa	0.98	1	2	2	1	3	4	1	3	0
1231	Estradiol 17-beta-dehydrogenase 8	P50171	Hsd17b8	27 kDa	0.089	1.6	1	6	4	5	5	8	6	7
1232	Ethanolamine-phosphate cytidylyltransferase	Q922E4	Pcyt2	45 kDa	0.1	1.5	2	4	5	5	5	5	9	6
1233	Ethylmalonyl-CoA decarboxylase	Q9D9V3	Echdc1	35 kDa	0.24	1.4	2	3	1	2	3	5	2	3
1234	Eukaryotic initiation factor 4A-I	P60843	Eif4a1	46 kDa	0.97	1	8	1	5	7	8	4	6	3
1235	Eukaryotic initiation factor 4A-II	P10630	Eif4a2	46 kDa	0.31	0.8	9	8	8	8	6	4	11	7
1236	Eukaryotic peptide chain release factor GTP-binding subunit ERF3A	Q8R050	Gspt1	69 kDa	0.22	1.6	1	4	4	6	4	6	10	4
1237	Eukaryotic peptide chain release factor subunit 1	Q8BWY3	Etf1	49 kDa	0.055	1.8	2	3	4	6	6	9	7	4
1238	Eukaryotic translation initiation factor 1A, X-chromosomal	Q8BMJ3	Eif1ax	16 kDa	0.27	0.2	0	0	2	1	0	0	0	1
1239	Eukaryotic translation initiation factor 1b	Q9CXU9 (+1)	Eif1b	13 kDa	0.87	1.1	2	1	2	3	2	1	3	2
1240	Eukaryotic translation initiation factor 2 subunit 1	Q6ZWX6	Eif2s1	36 kDa	0.085	2	1	1	3	3	3	5	6	3
1241	Eukaryotic translation initiation factor 2 subunit 2	Q99L45	Eif2s2	38 kDa	0.47	1.1	4	4	3	5	5	4	5	3
1242	Eukaryotic translation initiation factor 2 subunit 3, X-linked	Q9Z0N1 (+1)	Eif2s3x	51 kDa	0.64	1.2	2	3	3	1	4	5	3	1
1243	Eukaryotic translation initiation factor 3 subunit A	P23116	Eif3a	162 kDa	0.17	1.4	4	2	5	4	6	3	7	5
1244	Eukaryotic translation initiation factor 3 subunit B	Q8JZQ9	Eif3b	91 kDa	0.63	1.1	4	4	5	9	7	5	5	6
1245	Eukaryotic translation initiation factor 3 subunit C	Q8R1B4	Eif3c	106 kDa	0.24	1.3	2	3	2	3	5	4	3	3
1246	Eukaryotic translation initiation factor 3 subunit D	O70194	Eif3d	64 kDa	0.54	2	0	1	1	1	0	0	5	1
1247	Eukaryotic translation initiation factor 3 subunit E	P60229	Eif3e	52 kDa	0.073	2.8	0	0	2	2	4	1	3	3
1248	Eukaryotic translation initiation factor 3 subunit F	Q9DCH4	Eif3f	38 kDa	0.95	0.9	0	0	1	2	0	0	1	1
1249	Eukaryotic translation initiation factor 3 subunit G	Q9Z1D1	Eif3g	36 kDa	0.32	1.8	0	0	3	1	2	1	2	3
1250	Eukaryotic translation initiation factor 3 subunit I	Q9QZD9	Eif3i	36 kDa	0.09	1.8	0	2	1	2	3	2	2	2
1251	Eukaryotic translation initiation factor 3 subunit J-A	Q3UGC7 (+1)	Eif3j1	29 kDa	0.47	1.3	2	2	1	3	4	3	2	2
1252	Eukaryotic translation initiation factor 3 subunit L	Q8QZY1	Eif3l	67 kDa	0.84	1.1	2	0	2	3	4	1	0	3
1253	Eukaryotic translation initiation factor 3 subunit M	Q99JX4	Eif3m	43 kDa	0.29	1.8	2	1	1	1	5	1	3	1
1254	Eukaryotic translation initiation factor 4 gamma 1	Q6NZJ6	Eif4g1	176 kDa	0.026	1.9	2	3	1	3	5	5	6	3
1255	Eukaryotic translation initiation factor 4 gamma 2	Q62448	Eif4g2	102 kDa	0.72	1.3	0	1	1	1	3	1	1	0
1256	Eukaryotic translation initiation factor 4 gamma 3	Q80XI3	Eif4g3	175 kDa	0.032	2.4	1	1	3	2	5	6	5	2
1257	Eukaryotic translation initiation factor 4B	Q8BGD9	Eif4b	69 kDa	0.11	2.3	0	11	6	5	18	16	11	5
1258	Eukaryotic translation initiation factor 4H	Q9WUK2	Eif4h	27 kDa	0.83	1.1	1	4	8	5	5	3	5	7
1259	Eukaryotic translation initiation factor 5	P59325	Eif5	49 kDa	0.18	1.7	5	3	3	6	6	5	12	5
1260	Eukaryotic translation initiation factor 5A-1	P63242	Eif5a	17 kDa	0.22	1.3	8	7	9	13	8	12	14	12
1261	Eukaryotic translation initiation factor 5B	Q05D44	Eif5b	138 kDa	0.19	1.6	4	3	1	2	6	4	3	3
1262	Evolutionarily conserved signaling intermediate in Toll pathway, mitochondrial	Q9QZH6	Ecsit	50 kDa	0.98	1	2	2	1	2	4	2	1	1
1263	Excitatory amino acid transporter 1	P56564	Slc1a3	60 kDa	0.22	1.6	7	15	28	34	18	27	46	39
1264	Excitatory amino acid transporter 2	P43006	Slc1a2	62 kDa	0.12	1.4	124	103	108	82	183	167	149	86
1265	Exocyst complex component 1	Q8R3S6	Exoc1	102 kDa	0.038	2.4	0	3	2	3	6	5	4	3
1266	Exocyst complex component 2	Q9D4H1	Exoc2	104 kDa	0.055	2.4	7	5	4	5	17	16	11	4
1267	Exocyst complex component 3	Q6KAR6	Exoc3	86 kDa	0.18	1.7	2	4	4	10	8	7	13	7
1268	Exocyst complex component 4	O35382	Exoc4	111 kDa	0.073	1.6	13	12	13	14	17	27	25	13
1269	Exocyst complex component 5	Q3TPX4	Exoc5	82 kDa	0.14	1.7	6	7	6	8	11	11	18	5
1270	Exocyst complex component 6B	A6H5Z3	Exoc6b	94 kDa	0.1	2	2	4	5	3	4	5	12	7
1271	Exocyst complex component 7	O35250	Exoc7	80 kDa	0.051	1.4	6	4	8	6	8	10	10	8
1272	Exocyst complex component 8	Q6PGF7	Exoc8	81 kDa	0.018	2.6	0	1	2	3	5	4	3	4
1273	Exopolyphosphatase PRUNE1	Q8BIW1	Prune1	50 kDa	0.1	1.8	5	7	3	7	11	12	11	4
1274	Exportin-1	Q6P5F9	Xpo1	123 kDa	0.077	1.7	12	7	11	12	15	20	26	11
1275	Exportin-2	Q9ERK4	Cse1l	110 kDa	0.11	1.3	7	6	10	11	13	11	13	9
1276	Exportin-7	Q9EPK7	Xpo7	124 kDa	0.35	1.3	8	11	9	12	8	19	18	8
1277	Exportin-T	Q9CRT8	Xpot	110 kDa	0.94	1	1	2	0	2	0	3	2	1
1278	Extended synaptotagmin-1	Q3U7R1	Esyt1	122 kDa	0.38	1.3	1	0	1	2	1	1	2	1
1279	Extended synaptotagmin-2	Q3TZZ7	Esyt2	94 kDa	0.73	0.9	4	2	1	1	3	0	2	2
1280	Ezrin	P26040	Ezr	69 kDa	0.018	1.6	5	10	9	11	16	13	14	12
1281	F-actin-capping protein subunit alpha-1	P47753	Capza1	33 kDa	0.47	1.2	9	9	7	11	7	19	12	7
1282	F-actin-capping protein subunit alpha-2	P47754	Capza2	33 kDa	0.2	1.3	31	32	20	29	32	52	35	27
1283	F-actin-capping protein subunit beta	P47757	Capzb	31 kDa	0.39	1.1	15	14	16	13	15	16	17	13
1284	F-actin-uncapping protein LRRC16A	Q6EDY6	Carmil1	152 kDa	0.072	3.2	0	0	1	1	3	1	3	1
1285	FAD synthase	Q8R123	Flad1	55 kDa	0.62	1.3	7	5	3	2	4	11	4	3
1286	FAD-dependent oxidoreductase domain-containing protein 1	Q3TQB2	Foxred1	54 kDa	0.84	0.9	0	3	1	2	1	1	1	1
1287	FAD-linked sulfhydryl oxidase ALR	P56213	Gfer	23 kDa	0.0028	2.3	1	1	1	1	3	3	3	2
1288	Farnesyl pyrophosphate synthase	Q920E5	Fdps	41 kDa	0.071	1.6	4	6	8	6	7	12	11	7
1289	Fas apoptotic inhibitory molecule 1	Q9WUD8	Faim	20 kDa	0.14	1.6	1	1	1	2	1	1	2	3
1290	FAS-associated factor 1	P54731	Faf1	74 kDa	0.52	1.3	0	2	2	1	3	3	1	2
1291	FAS-associated factor 2	Q3TDN2	Faf2	52 kDa	0.022	1.4	4	2	4	3	5	4	4	5
1292	Fascin	Q61553	Fscn1	55 kDa	0.14	1.3	33	31	37	45	60	53	47	32
1293	FAST kinase domain-containing protein 4	Q91YM4	Tbrg4	72 kDa	0.03	2.2	4	5	1	3	5	9	7	5
1294	Fatty acid desaturase 2	Q9Z0R9	Fads2	52 kDa	0.83	1.1	2	1	1	2	1	3	1	2
1295	Fatty acid synthase	P19096	Fasn	272 kDa	0.042	1.3	47	53	49	57	80	71	70	51
1296	Fatty acid-binding protein 5	Q05816	Fabp5	15 kDa	0.11	1.6	23	20	10	12	34	24	28	16
1297	Fatty acid-binding protein, brain	P51880	Fabp7	15 kDa	0.073	3.2	0	2	3	2	10	5	4	3
1298	Fatty acid-binding protein, heart	P11404	Fabp3	15 kDa	0.21	1.5	1	9	5	10	8	12	11	7
1299	Fatty aldehyde dehydrogenase	P47740	Aldh3a2	54 kDa	0.78	1.1	4	2	3	4	4	3	4	3
1300	Fatty-acid amide hydrolase 1	O08914	Faah	63 kDa	0.8	1	4	4	5	6	4	4	4	6
1301	F-box only protein 2	Q80UW2	Fbxo2	34 kDa	0.21	1.3	7	6	5	5	7	9	10	5
1302	F-box only protein 3	Q9DC63	Fbxo3	55 kDa	0.019	7.8	0	0	1	0	1	3	3	1
1303	F-box only protein 41	Q6NS60	Fbxo41	94 kDa	0.54	1.2	10	19	9	8	17	16	14	8
1304	F-box only protein 6	Q9QZN4	Fbxo6	34 kDa	0.066	1.8	5	3	1	2	6	6	4	4
1305	F-box/LRR-repeat protein 16	A2RT62	Fbxl16	52 kDa	0.26	1.3	12	11	8	10	17	18	12	8
1306	F-box/LRR-repeat protein 2	Q8BH16	Fbxl2	47 kDa	0.31	3.6	0	0	0	1	0	0	1	1
1307	F-box/LRR-repeat protein 20	Q9CZV8	Fbxl20	48 kDa	0.54	1.7	0	0	1	2	0	1	2	1
1308	F-box/LRR-repeat protein 4	Q8BH70	Fbxl4	70 kDa	0.46	1.7	0	1	1	1	1	0	1	3
1309	F-box/SPRY domain-containing protein 1	Q8K3B1	Fbxo45	31 kDa	0.16	2.9	0	0	1	1	0	1	1	1
1310	F-box/WD repeat-containing protein 11	Q5SRY7	Fbxw11	62 kDa	0.71	0.7	0	1	0	2	0	0	1	1
1311	FERM and PDZ domain-containing protein 4	A2AFR3	Frmpd4	145 kDa	0.1	4	0	0	0	2	2	4	3	1
1312	FERM domain-containing protein 4A	Q8BIE6	Frmd4a	114 kDa	0.3	1.8	0	2	1	2	3	1	4	1
1313	FERM, ARHGEF and pleckstrin domain-containing protein 1	F8VPU2	Farp1	119 kDa	0.25	1.3	23	21	17	17	25	27	34	14
1314	Fermitin family homolog 2	Q8CIB5	Fermt2	78 kDa	0.019	1.8	4	4	5	7	7	11	8	8
1315	Ferredoxin-2, mitochondrial	Q9CPW2	Fdx2	19 kDa	0.58	0.8	6	5	2	1	4	3	2	3
1316	Ferritin heavy chain	P09528	Fth1	21 kDa	0.63	0.7	0	1	1	2	0	1	1	1
1317	Ferrochelatase, mitochondrial	P22315	Fech	47 kDa	0.072	1.7	5	6	7	7	11	15	8	7
1318	Fibroblast growth factor 1	P61148	Fgf1	17 kDa	0.55	3	0	1	0	0	0	4	0	0
1319	Fibroblast growth factor 12	P61329	Fgf12	27 kDa	0.065	2.4	1	2	1	2	7	5	3	2
1320	Fibroblast growth factor receptor 1	P16092	Fgfr1	92 kDa	0.42	3.3	0	0	2	0	0	0	4	1
1321	Fibroblast growth factor receptor substrate 2	Q8C180	Frs2	57 kDa	0.36	1.7	0	0	2	1	3	1	1	1
1322	Fibroblast growth factor receptor substrate 3	Q91WJ0	Frs3	54 kDa	0.91	0.9	0	1	1	1	0	0	1	2
1323	Fibronectin type III and SPRY domain-containing protein 1	Q7TPM6	Fsd1	56 kDa	0.087	1.7	7	10	9	6	12	15	20	8
1324	Filamin-A	Q8BTM8	Flna	281 kDa	0.028	2.4	1	0	1	1	1	1	2	2
1325	FK506-binding protein 15	Q6P9Q6	Fkbp15	133 kDa	0.19	1.6	0	1	2	2	1	2	1	2
1326	Flavin reductase (NADPH)	Q923D2	Blvrb	22 kDa	0.25	1.4	4	1	4	2	5	2	5	3
1327	Flotillin-1	O08917	Flot1	48 kDa	0.98	1	10	20	13	14	16	17	9	14
1328	Flotillin-2	Q60634	Flot2	47 kDa	0.1	1.3	16	17	15	16	21	28	18	17
1329	Focadhesin	A2AKG8	Focad	199 kDa	0.38	2.3	0	1	1	1	0	2	2	0
1330	Focal adhesion kinase 1	P34152	Ptk2	124 kDa	0.15	1.9	7	2	2	6	10	6	14	4
1331	Formin-2	Q9JL04	Fmn2	167 kDa	0.041	1.6	6	10	6	6	13	11	11	8
1332	Formin-binding protein 1	Q80TY0	Fnbp1	71 kDa	0.11	1.3	2	3	4	3	5	4	4	4
1333	Formin-binding protein 1-like	Q8K012	Fnbp1l	70 kDa	0.75	1.2	0	1	3	3	1	1	3	3
1334	Formin-like protein 1	Q9JL26	Fmnl1	122 kDa	0.6	1.2	1	2	5	8	5	4	6	5
1335	Formin-like protein 2	A2APV2	Fmnl2	123 kDa	0.32	1.4	7	3	2	4	6	4	8	4
1336	Four and a half LIM domains protein 1	P97447	Fhl1	32 kDa	0.17	2	6	5	1	2	12	6	8	2
1337	Four and a half LIM domains protein 2	O70433	Fhl2	32 kDa	0.32	1.8	0	4	1	2	4	5	1	2
1338	Fractalkine	O35188	Cx3cl1	42 kDa	0.58	1.2	2	3	1	3	4	3	2	2
1339	Fragile X mental retardation syndrome-related protein 2	Q9WVR4	Fxr2	74 kDa	0.72	1.2	1	0	2	1	1	0	2	1
1340	Frataxin, mitochondrial	O35943	Fxn	23 kDa	0.44	2.3	0	0	1	2	0	0	3	2
1341	Fructosamine-3-kinase	Q9ER35	Fn3k	35 kDa	0.23	1.3	5	5	3	3	6	7	5	3
1342	Fructose-2,6-bisphosphatase TIGAR	Q8BZA9	Tigar	29 kDa	0.95	1	4	0	3	1	3	1	2	2
1343	Fructose-bisphosphate aldolase A	P05064	Aldoa	39 kDa	0.056	1.4	84	115	120	137	170	188	192	111
1344	Fructose-bisphosphate aldolase C	P05063	Aldoc	39 kDa	0.044	1.4	61	74	64	75	109	114	99	66
1345	FSD1-like protein	Q8BYN5	Fsd1l	57 kDa	0.74	1.1	6	4	2	3	4	5	3	3
1346	Fucose-1-phosphate guanylyltransferase	G5E8F4	Fpgt	65 kDa	0.88	1.1	2	0	1	1	3	0	2	1
1347	Fumarate hydratase, mitochondrial	P97807	Fh	54 kDa	0.17	1.3	22	25	25	20	37	32	36	17
1348	Fumarylacetoacetase	P35505	Fah	46 kDa	0.81	0.9	2	4	4	5	1	4	6	3
1349	Fumarylacetoacetate hydrolase domain-containing protein 2A	Q3TC72	Fahd2	35 kDa	0.1	1.9	9	3	5	6	14	12	15	4
1350	FUN14 domain-containing protein 2	Q9D6K8	Fundc2	17 kDa	0.056	2.2	0	3	2	2	4	5	4	2
1351	FXYD domain-containing ion transport regulator 6	Q9D164	Fxyd6	10 kDa	0.33	0.8	19	9	8	13	11	11	6	9
1352	G protein-activated inward rectifier potassium channel 1	P63250	Kcnj3	57 kDa	0.81	0.9	2	1	2	2	0	1	3	2
1353	G protein-coupled receptor kinase 6	O70293	Grk6	66 kDa	0.33	1.6	2	1	3	1	6	3	2	2
1354	G protein-regulated inducer of neurite outgrowth 1	Q3UNH4	Gprin1	95 kDa	0.33	1.3	11	35	34	25	54	27	33	26
1355	G protein-regulated inducer of neurite outgrowth 3	Q8BWS5	Gprin3	80 kDa	0.34	1.3	4	11	8	11	14	11	9	9
1356	Galactocerebrosidase	P54818	Galc	77 kDa	0.96	1	1	0	1	1	0	0	2	1
1357	Galactokinase	Q9R0N0	Galk1	42 kDa	0.83	1.2	0	0	3	3	1	0	3	2
1358	Galectin-1	P16045	Lgals1	15 kDa	0.34	3.1	1	0	0	0	3	0	1	1
1359	Galectin-related protein	Q8VED9	Lgalsl	19 kDa	0.26	1.2	7	8	5	6	10	10	5	7
1360	Gamma-adducin	Q9QYB5	Add3	79 kDa	0.033	1.8	5	10	9	10	20	15	15	10
1361	Gamma-aminobutyric acid receptor subunit alpha-1	P62812	Gabra1	52 kDa	0.55	1.1	8	7	6	9	10	8	11	5
1362	Gamma-aminobutyric acid receptor subunit alpha-2	P26048	Gabra2	51 kDa	0.67	1.5	0	0	2	7	0	0	8	6
1363	Gamma-aminobutyric acid receptor subunit alpha-3	P26049	Gabra3	55 kDa	0.65	1.1	9	11	3	9	10	10	9	7
1364	Gamma-aminobutyric acid receptor subunit alpha-4	Q9D6F4	Gabra4	61 kDa	0.62	0.8	1	3	3	4	0	1	5	3
1365	Gamma-aminobutyric acid receptor subunit beta-1	P50571	Gabrb1	54 kDa	0.47	0.9	8	5	5	7	4	7	7	4
1366	Gamma-aminobutyric acid receptor subunit beta-2	P63137	Gabrb2	59 kDa	0.047	1.6	7	10	7	9	10	19	14	11
1367	Gamma-aminobutyric acid receptor subunit beta-3	P63080	Gabrb3	54 kDa	0.053	1.5	4	5	4	6	9	6	6	7
1368	Gamma-aminobutyric acid receptor subunit delta	P22933	Gabrd	51 kDa	0.93	1.1	5	4	1	1	4	4	2	0
1369	Gamma-aminobutyric acid receptor subunit gamma-2	P22723	Gabrg2	55 kDa	0.11	1.7	2	5	6	6	7	9	11	5
1370	Gamma-aminobutyric acid receptor-associated protein-like 2	P60521	Gabarapl2	14 kDa	0.64	1.3	0	1	1	2	1	1	2	0
1371	Gamma-aminobutyric acid type B receptor subunit 1	Q9WV18	Gabbr1	108 kDa	0.42	1.2	6	10	7	13	9	10	14	9
1372	Gamma-aminobutyric acid type B receptor subunit 2	Q80T41	Gabbr2	106 kDa	0.028	1.6	13	12	14	11	21	17	28	17
1373	Gamma-enolase	P17183	Eno2	47 kDa	0.21	1.3	109	74	85	82	134	150	124	59
1374	Gamma-glutamylcyclotransferase	Q9D7X8	Ggct	21 kDa	0.45	1.8	0	2	1	1	1	4	1	1
1375	Gamma-parvin	Q9ERD8	Parvg	38 kDa	0.36	0	0	0	0	1	0	0	0	0
1376	Gamma-soluble NSF attachment protein	Q9CWZ7	Napg	35 kDa	0.12	1.4	8	15	9	13	20	16	16	11
1377	Gamma-synuclein	Q9Z0F7	Sncg	13 kDa	0.66	1.2	1	5	3	6	9	3	2	4
1378	Gamma-tubulin complex component 2	Q921G8	Tubgcp2	103 kDa	0.18	2.7	2	0	1	1	2	4	7	1
1379	Ganglioside-induced differentiation-associated protein 1	O88741	Gdap1	41 kDa	0.1	1.6	6	6	4	7	12	12	8	5
1380	Ganglioside-induced differentiation-associated protein 1-like 1	Q8VE33	Gdap1l1	42 kDa	0.15	1.3	17	9	14	16	19	15	24	16
1381	Gap junction alpha-1 protein	P23242	Gja1	43 kDa	0.21	1.6	5	12	29	20	27	14	31	33
1382	Gap junction gamma-3 protein	Q921C1	Gjc3	30 kDa	0.27	3.7	0	1	1	0	0	4	1	1
1383	Gasdermin-E	Q9Z2D3	Gsdme	57 kDa	0.07	1.8	5	3	3	3	7	8	5	3
1384	Gastrin/cholecystokinin type B receptor	P56481	Cckbr	49 kDa	0.99	1	0	2	0	0	0	1	1	0
1385	GATOR complex protein MIOS	Q8VE19	Mios	98 kDa	0.57	1.8	0	1	1	2	0	0	5	2
1386	GDNF family receptor alpha-1	P97785	Gfra1	52 kDa	0.35	1.5	0	1	1	1	1	1	1	1
1387	GDNF family receptor alpha-2	O08842	Gfra2	52 kDa	0.028	2	0	3	3	4	5	5	5	5
1388	GDP-D-glucose phosphorylase 1	Q3TLS3	Gdpgp1	43 kDa	0.48	1.4	5	2	1	1	3	5	5	1
1389	GDP-L-fucose synthase	P23591	Tsta3	36 kDa	0.89	1.1	5	1	1	1	0	3	5	1
1390	GDP-mannose 4,6 dehydratase	Q8K0C9	Gmds	42 kDa	0.44	1.3	5	1	2	3	4	4	4	2
1391	Gelsolin	P13020	Gsn	86 kDa	0.22	1.3	9	10	9	7	14	11	13	7
1392	General vesicular transport factor p115	Q9Z1Z0	Uso1	107 kDa	0.13	1.4	5	6	5	7	5	10	10	7
1393	Gephyrin	Q8BUV3	Gphn	83 kDa	0.17	1.4	7	15	6	15	16	18	13	12
1394	Geranylgeranyl pyrophosphate synthase	Q9WTN0	Ggps1	35 kDa	0.094	2.8	0	1	1	1	3	1	4	1
1395	Geranylgeranyl transferase type-2 subunit alpha	Q9JHK4	Rabggta	65 kDa	0.35	1.4	14	18	8	9	14	28	19	8
1396	Geranylgeranyl transferase type-2 subunit beta	P53612	Rabggtb	38 kDa	0.057	1.8	1	2	2	3	4	4	2	4
1397	Germ cell-specific gene 1-like protein	D3Z7H4	Gsg1l	36 kDa	0.67	1.2	1	6	2	2	3	7	2	2
1398	Gigaxonin	Q8CA72	Gan	68 kDa	0.32	1.7	1	1	2	1	4	1	2	1
1399	Girdin	Q5SNZ0	Ccdc88a	216 kDa	0.42	1.5	2	2	4	4	0	4	7	7
1400	Glia maturation factor beta	Q9CQI3	Gmfb	17 kDa	0.019	1.6	5	6	5	5	8	11	8	6
1401	Glial fibrillary acidic protein	P03995	Gfap	50 kDa	0.45	1.5	2	0	2	2	3	0	3	4
1402	Glucosamine-6-phosphate isomerase 1	O88958	Gnpda1	33 kDa	0.092	0.5	5	2	4	3	1	0	2	3
1403	Glucosamine-6-phosphate isomerase 2	Q9CRC9	Gnpda2	31 kDa	0.78	1.4	0	3	1	1	0	0	6	1
1404	Glucose 1,6-bisphosphate synthase	Q8CAA7	Pgm2l1	70 kDa	0.15	1.3	27	23	21	21	34	31	34	19
1405	Glucose-6-phosphate 1-dehydrogenase X	Q00612	G6pdx	59 kDa	0.1	1.6	6	5	7	6	6	13	10	7
1406	Glucose-6-phosphate isomerase	P06745	Gpi	63 kDa	0.27	1.2	45	39	62	51	57	70	59	46
1407	Glucose-fructose oxidoreductase domain-containing protein 1	Q3UHD2	Gfod1	43 kDa	0.073	1.3	4	3	3	3	4	5	4	3
1408	Glucose-induced degradation protein 8 homolog	Q9D7M1	Gid8	27 kDa	0.27	0.3	1	3	0	1	0	0	1	1
1409	Glucosidase 2 subunit beta	O08795	Prkcsh	59 kDa	0.76	1.1	2	7	3	5	8	5	5	2
1410	Glutamate carboxypeptidase 2	O35409	Folh1	85 kDa	0.41	1.4	4	0	2	2	2	4	2	3
1411	Glutamate decarboxylase 1	P48318	Gad1	67 kDa	0.082	1.7	5	15	15	11	19	28	18	13
1412	Glutamate decarboxylase 2	P48320	Gad2	65 kDa	0.14	1.6	9	13	22	28	25	20	41	28
1413	Glutamate dehydrogenase 1, mitochondrial	P26443	Glud1	61 kDa	0.097	1.2	114	84	104	106	126	105	124	115
1414	Glutamate receptor 1	P23818	Gria1	102 kDa	0.091	1.6	7	26	15	18	29	26	29	19
1415	Glutamate receptor 2	P23819	Gria2	99 kDa	0.2	1.2	41	46	36	35	61	50	50	34
1416	Glutamate receptor 3	Q9Z2W9	Gria3	101 kDa	0.13	1.3	18	25	19	22	28	34	26	19
1417	Glutamate receptor 4	Q9Z2W8	Gria4	101 kDa	0.42	1.4	2	19	9	8	15	17	13	7
1418	Glutamate receptor ionotropic, delta-1	Q61627	Grid1	112 kDa	0.49	1.2	7	5	3	2	7	4	7	4
1419	Glutamate receptor ionotropic, delta-2	Q61625	Grid2	113 kDa	0.11	1.8	4	3	1	2	4	5	3	3
1420	Glutamate receptor ionotropic, kainate 2	P39087	Grik2	102 kDa	0.89	1.1	1	3	1	2	0	4	2	2
1421	Glutamate receptor ionotropic, kainate 3	B1AS29	Grik3	104 kDa	0.44	1.2	1	2	2	2	3	1	2	2
1422	Glutamate receptor ionotropic, kainate 5	Q61626	Grik5	109 kDa	0.81	1.1	0	1	2	3	3	0	2	2
1423	Glutamate receptor ionotropic, NMDA 1	P35438	Grin1	105 kDa	0.005	1.5	13	18	20	21	30	27	26	25
1424	Glutamate receptor ionotropic, NMDA 2A	P35436	Grin2a	165 kDa	0.11	1.4	7	12	14	13	20	16	20	11
1425	Glutamate receptor ionotropic, NMDA 2B	Q01097	Grin2b	166 kDa	0.39	1.2	10	30	26	25	32	21	34	24
1426	Glutamate receptor-interacting protein 1	Q925T6	Grip1	122 kDa	0.59	1.3	1	3	1	2	4	3	3	1
1427	Glutamate--cysteine ligase catalytic subunit	P97494	Gclc	73 kDa	0.83	0.9	14	9	5	7	11	13	5	3
1428	Glutamate-rich protein 5	Q8K0S2	Erich5	39 kDa	0.021	3.1	0	0	1	1	1	1	1	1
1429	Glutaminase kidney isoform, mitochondrial	D3Z7P3	Gls	74 kDa	0.025	1.5	32	37	34	35	57	56	62	35
1430	Glutamine amidotransferase-like class 1 domain-containing protein 1	Q8BFQ8	Gatd1	23 kDa	0.083	1.6	4	5	2	2	5	7	7	4
1431	Glutamine amidotransferase-like class 1 domain-containing protein 3A, mitochondrial	Q9D172	Gatd3a	28 kDa	0.71	1.1	7	18	28	22	24	20	19	19
1432	Glutamine synthetase	P15105	Glul	42 kDa	0.069	1.5	101	76	77	91	132	137	177	82
1433	Glutamine--tRNA ligase	Q8BML9	Qars	88 kDa	0.11	1.7	5	2	1	2	6	5	4	3
1434	Glutamyl-tRNA(Gln) amidotransferase subunit A, mitochondrial	Q9CZN8	Qrsl1	57 kDa	0.58	1.4	0	1	2	2	3	0	2	2
1435	Glutamyl-tRNA(Gln) amidotransferase subunit B, mitochondrial	Q99JT1	Gatb	62 kDa	0.032	2.2	1	0	2	2	3	2	3	2
1436	Glutaredoxin-3	Q9CQM9	Glrx3	38 kDa	0.54	1.1	4	4	2	5	4	5	5	3
1437	Glutaredoxin-related protein 5, mitochondrial	Q80Y14	Glrx5	16 kDa	0.4	1.4	5	5	2	3	5	9	2	3
1438	Glutaryl-CoA dehydrogenase, mitochondrial	Q60759	Gcdh	49 kDa	0.61	1.1	5	6	8	5	6	7	6	7
1439	Glutathione hydrolase 7	Q99JP7	Ggt7	70 kDa	0.043	2.1	2	4	6	4	6	13	9	6
1440	Glutathione peroxidase 1	P11352	Gpx1	22 kDa	0.27	1.7	6	4	1	4	6	9	8	1
1441	Glutathione reductase, mitochondrial	P47791	Gsr	54 kDa	0.19	1.4	6	2	8	6	6	8	11	6
1442	Glutathione S-transferase A4	P24472	Gsta4	26 kDa	0.13	1.8	1	7	8	8	16	13	7	7
1443	Glutathione S-transferase kappa 1	Q9DCM2	Gstk1	26 kDa	0.42	1.2	2	2	4	4	4	3	3	6
1444	Glutathione S-transferase Mu 1	P10649	Gstm1	26 kDa	0.13	1.4	40	21	43	24	42	51	45	35
1445	Glutathione S-transferase Mu 5	P48774	Gstm5	27 kDa	0.17	1.3	8	13	19	19	20	18	21	18
1446	Glutathione S-transferase Mu 7	Q80W21	Gstm7	26 kDa	0.88	1.1	24	11	23	11	25	34	2	14
1447	Glutathione S-transferase omega-1	O09131	Gsto1	27 kDa	0.26	2	0	3	3	2	1	8	4	3
1448	Glutathione S-transferase P 1	P19157	Gstp1	24 kDa	0.3	1.2	23	20	38	29	37	28	29	36
1449	Glutathione synthetase	P51855	Gss	52 kDa	0.14	1.4	4	3	3	3	6	4	5	2
1450	Glyceraldehyde-3-phosphate dehydrogenase	P16858	Gapdh	36 kDa	0.06	1.3	137	102	129	123	173	152	189	125
1451	Glycerol kinase	Q64516	Gk	61 kDa	0.12	1.5	12	14	9	10	18	21	18	9
1452	Glycerol-3-phosphate dehydrogenase [NAD(+)], cytoplasmic	P13707	Gpd1	38 kDa	0.4	1.4	1	10	10	5	14	11	7	5
1453	Glycerol-3-phosphate dehydrogenase 1-like protein	Q3ULJ0	Gpd1l	38 kDa	0.016	1.5	20	22	18	21	37	27	31	24
1454	Glycerol-3-phosphate dehydrogenase, mitochondrial	Q64521	Gpd2	81 kDa	0.19	1.3	63	51	37	49	79	82	59	43
1455	Glycerol-3-phosphate phosphatase	Q8CHP8	Pgp	35 kDa	0.12	1.4	5	7	5	6	9	9	8	5
1456	Glycerophosphocholine phosphodiesterase GPCPD1	Q8C0L9	Gpcpd1	77 kDa	0.84	0.9	4	0	0	3	3	0	2	1
1457	Glycerophosphodiester phosphodiesterase 1	Q9JL56	Gde1	38 kDa	0.38	1.5	0	3	1	2	1	2	3	2
1458	Glycerophosphodiester phosphodiesterase domain-containing protein 5	Q640M6	Gdpd5	69 kDa	0.15	0.7	4	4	2	3	3	3	1	3
1459	Glycine amidinotransferase, mitochondrial	Q9D964	Gatm	48 kDa	0.19	1.6	4	3	1	2	6	5	3	2
1460	Glycine dehydrogenase (decarboxylating), mitochondrial	Q91W43	Gldc	113 kDa	0.31	1.6	16	6	5	6	14	21	14	4
1461	Glycine--tRNA ligase	Q9CZD3	Gars	82 kDa	0.16	1.7	5	10	4	7	15	15	7	6
1462	Glycogen [starch] synthase, muscle	Q9Z1E4	Gys1	84 kDa	0.28	1.7	4	2	2	1	3	3	7	2
1463	Glycogen phosphorylase, brain form	Q8CI94	Pygb	97 kDa	0.14	1.4	94	65	58	55	93	114	111	59
1464	Glycogen phosphorylase, liver form	Q9ET01	Pygl	97 kDa	0.12	2	0	7	5	2	10	6	6	5
1465	Glycogen phosphorylase, muscle form	Q9WUB3	Pygm	97 kDa	0.072	1.4	37	36	26	25	46	52	48	29
1466	Glycogen synthase kinase-3 alpha	Q2NL51	Gsk3a	52 kDa	0.16	1.6	5	9	8	7	10	19	9	8
1467	Glycogen synthase kinase-3 beta	Q9WV60	Gsk3b	47 kDa	0.19	1.5	11	14	6	13	13	21	22	9
1468	Glycogenin-1	Q9R062	Gyg1	37 kDa	0.24	1.7	0	1	1	1	3	1	2	1
1469	Glycolipid transfer protein	Q9JL62	Gltp	24 kDa	0.87	1	2	3	3	2	4	1	3	2
1470	Glycylpeptide N-tetradecanoyltransferase 1	O70310	Nmt1	57 kDa	0.53	1.4	0	1	1	3	3	1	1	1
1471	Glycylpeptide N-tetradecanoyltransferase 2	O70311	Nmt2	60 kDa	0.73	1.1	4	4	2	2	3	2	4	3
1472	Glyoxalase domain-containing protein 4	Q9CPV4	Glod4	33 kDa	0.17	1.2	14	15	17	21	24	16	21	19
1473	Glyoxylate reductase/hydroxypyruvate reductase	Q91Z53	Grhpr	35 kDa	0.56	1.1	12	10	7	7	12	11	9	7
1474	Glypican-1	Q9QZF2	Gpc1	61 kDa	0.92	1	13	7	6	8	10	8	11	6
1475	Glypican-4	P51655	Gpc4	63 kDa	0.26	1.7	6	5	4	3	10	13	5	2
1476	Glypican-5	Q8CAL5	Gpc5	64 kDa	0.35	1.9	0	3	1	1	1	4	2	1
1477	GMP reductase 1	Q9DCZ1	Gmpr	37 kDa	0.18	1.7	2	2	2	3	5	1	5	3
1478	GMP synthase [glutamine-hydrolyzing]	Q3THK7	Gmps	77 kDa	0.33	1.3	6	4	6	8	12	5	11	5
1479	Golgi apparatus protein 1	Q61543	Glg1	134 kDa	0.64	1.4	2	4	2	3	0	10	4	2
1480	Golgi to ER traffic protein 4 homolog	Q9D1H7	Get4	37 kDa	0.65	1.6	0	0	2	1	0	0	3	1
1481	Golgi-associated PDZ and coiled-coil motif-containing protein	Q8BH60	Gopc	51 kDa	0.01	2.7	0	2	1	2	4	2	4	4
1482	Golgi-associated plant pathogenesis-related protein 1	Q9CYL5	Glipr2	17 kDa	0.72	1.2	0	1	1	1	1	0	1	1
1483	Golgin subfamily A member 3	P55937	Golga3	167 kDa	0.3	1.7	0	1	2	2	3	1	4	1
1484	Golgin subfamily A member 5	Q9QYE6	Golga5	82 kDa	0.8	0.7	0	1	0	1	0	0	0	1
1485	Golgin subfamily A member 7B	Q9D428	GOLGA7B	18 kDa	0.83	0.9	1	2	2	2	3	0	2	1
1486	G-protein coupled receptor 37-like 1	Q99JG2	Gpr37l1	53 kDa	0.099	1.9	0	2	2	2	4	2	2	2
1487	G-protein coupled receptor family C group 5 member B	Q923Z0	Gprc5b	46 kDa	0.42	1.5	0	2	2	1	3	1	1	2
1488	G-protein coupled receptor-associated sorting protein 1	Q5U4C1	Gprasp1	152 kDa	0.64	1.6	1	0	0	1	0	1	1	0
1489	G-protein-signaling modulator 1	Q6IR34	Gpsm1	74 kDa	0.53	1.2	1	5	3	3	3	2	6	4
1490	GRAM domain-containing protein 1B	Q80TI0	Gramd1b	85 kDa	0.57	0.7	1	1	1	0	0	0	1	1
1491	Granulins	P28798	Grn	63 kDa	0.1	2.5	0	2	1	3	4	5	5	1
1492	GRIP1-associated protein 1	Q8VD04	Gripap1	93 kDa	0.15	1.9	4	9	8	12	16	23	16	5
1493	Group XV phospholipase A2	Q8VEB4	Pla2g15	47 kDa	0.41	1.8	0	1	0	2	1	3	1	1
1494	Growth arrest and DNA damage-inducible proteins-interacting protein 1	Q9CR59	Gadd45gip1	26 kDa	0.4	0.4	1	0	1	1	1	0	0	0
1495	Growth arrest-specific protein 7	Q60780	Gas7	48 kDa	0.1	1.4	5	9	10	7	13	9	11	9
1496	Growth factor receptor-bound protein 2	Q60631	Grb2	25 kDa	0.3	1.2	4	6	6	7	9	7	6	5
1497	Growth hormone-inducible transmembrane protein	Q91VC9	Ghitm	37 kDa	0.99	1	0	1	1	2	1	0	1	1
1498	GrpE protein homolog 1, mitochondrial	Q99LP6	Grpel1	24 kDa	0.12	1.6	4	5	4	6	9	9	9	3
1499	GTP:AMP phosphotransferase AK3, mitochondrial	Q9WTP7	Ak3	25 kDa	0.14	1.5	12	13	10	9	22	21	13	10
1500	GTPase HRas	Q61411 (+1)	Hras	21 kDa	0.28	1.3	22	12	14	15	18	24	29	12
1501	GTPase KRas	P32883	Kras	22 kDa	0.051	0.4	18	8	12	13	7	0	3	11
1502	GTPase-activating protein and VPS9 domain-containing protein 1	Q6PAR5	Gapvd1	162 kDa	0.18	1.8	13	6	5	7	19	18	14	3
1503	GTPase-activating Rap/Ran-GAP domain-like protein 3	Q3V0G7	Garnl3	115 kDa	0.14	2.4	1	0	0	2	3	2	2	1
1504	GTP-binding nuclear protein Ran	P62827	Ran	24 kDa	0.31	1.3	18	13	11	9	22	20	17	8
1505	GTP-binding protein 1	O08582	Gtpbp1	72 kDa	0.94	1	8	4	5	3	8	5	3	5
1506	GTP-binding protein Di-Ras1	Q91Z61	Diras1	22 kDa	0.21	1.4	1	4	4	4	5	3	5	5
1507	GTP-binding protein Di-Ras2	Q5PR73	Diras2	22 kDa	0.14	1.4	8	9	6	11	14	16	12	7
1508	GTP-binding protein REM 2	Q8VEL9	Rem2	37 kDa	0.83	1.1	0	1	1	1	1	0	1	1
1509	GTP-binding protein Rheb	Q921J2	Rheb	20 kDa	0.042	1.7	2	2	3	3	6	5	3	4
1510	GTP-binding protein SAR1a	P36536	Sar1a	22 kDa	0.15	1.7	2	1	1	2	2	4	3	1
1511	Guanidinoacetate N-methyltransferase	O35969	Gamt	26 kDa	0.61	0.9	2	3	4	2	4	1	2	3
1512	Guanine deaminase	Q9R111	Gda	51 kDa	0.017	1.3	34	26	31	31	42	39	47	34
1513	Guanine nucleotide exchange C9orf72 homolog	Q6DFW0		54 kDa	0.16	1.8	2	0	3	3	2	5	5	4
1514	Guanine nucleotide exchange factor DBS	Q64096	Mcf2l	129 kDa	0.62	1.2	1	2	1	3	4	1	2	2
1515	Guanine nucleotide exchange protein SMCR8	Q3UMB5	Smcr8	105 kDa	0.21	3.7	0	0	1	2	6	1	2	1
1516	Guanine nucleotide-binding protein G(i) subunit alpha-1	B2RSH2	Gnai1	40 kDa	0.68	0.9	159	106	80	86	72	56	161	92
1517	Guanine nucleotide-binding protein G(i) subunit alpha-2	P08752	Gnai2	40 kDa	0.39	1.2	170	110	84	91	137	142	167	98
1518	Guanine nucleotide-binding protein G(I)/G(S)/G(O) subunit gamma-10	Q9CXP8	Gng10	7 kDa	0.91	0.9	26	1	8	1	28	1	2	1
1519	Guanine nucleotide-binding protein G(I)/G(S)/G(O) subunit gamma-12	Q9DAS9	Gng12	8 kDa	0.66	1.2	4	8	7	3	10	7	4	4
1520	Guanine nucleotide-binding protein G(I)/G(S)/G(O) subunit gamma-2	P63213	Gng2	8 kDa	0.73	1.2	1	1	8	4	3	2	5	6
1521	Guanine nucleotide-binding protein G(I)/G(S)/G(O) subunit gamma-3	P63216	Gng3	8 kDa	0.21	1.6	2	1	6	7	4	5	9	8
1522	Guanine nucleotide-binding protein G(I)/G(S)/G(O) subunit gamma-4	P50153	Gng4	8 kDa	0.79	1.1	6	4	5	4	3	3	8	7
1523	Guanine nucleotide-binding protein G(I)/G(S)/G(O) subunit gamma-7	Q61016	Gng7	7 kDa	0.29	1.4	2	2	3	4	3	7	3	3
1524	Guanine nucleotide-binding protein G(I)/G(S)/G(T) subunit beta-1	P62874	Gnb1	37 kDa	0.19	1.3	54	50	61	57	75	63	108	50
1525	Guanine nucleotide-binding protein G(I)/G(S)/G(T) subunit beta-2	P62880	Gnb2	37 kDa	0.17	1.3	22	37	42	36	52	45	41	34
1526	Guanine nucleotide-binding protein G(k) subunit alpha	Q9DC51	Gnai3	41 kDa	0.86	1	77	104	72	80	71	89	79	88
1527	Guanine nucleotide-binding protein G(o) subunit alpha	P18872	Gnao1	40 kDa	0.21	1.2	188	139	110	114	185	184	197	123
1528	Guanine nucleotide-binding protein G(olf) subunit alpha	Q8CGK7	Gnal	44 kDa	0.18	1.4	18	22	13	13	25	26	26	12
1529	Guanine nucleotide-binding protein G(q) subunit alpha	P21279	Gnaq	42 kDa	0.29	1.2	12	16	11	13	18	15	17	11
1530	Guanine nucleotide-binding protein G(s) subunit alpha isoforms short	P63094 (+1)	Gnas	46 kDa	0.12	1.3	31	27	20	22	35	41	33	23
1531	Guanine nucleotide-binding protein G(z) subunit alpha	O70443	Gnaz	41 kDa	0.45	1.1	18	16	18	16	14	21	24	15
1532	Guanine nucleotide-binding protein subunit alpha-11	P21278	Gna11	42 kDa	0.51	1.1	7	9	5	8	6	10	9	7
1533	Guanine nucleotide-binding protein subunit alpha-13	P27601	Gna13	44 kDa	0.079	1.4	15	9	12	13	17	21	14	16
1534	Guanine nucleotide-binding protein subunit beta-4	P29387	Gnb4	37 kDa	0.21	1.5	2	22	17	15	25	28	16	16
1535	Guanine nucleotide-binding protein subunit beta-5	P62881	Gnb5	44 kDa	0.17	1.4	9	16	11	13	25	17	16	11
1536	Guanine nucleotide-binding protein-like 1	P36916	Gnl1	69 kDa	0.16	1.5	10	8	6	8	15	13	16	5
1537	Guanosine-3',5'-bis(diphosphate) 3'-pyrophosphohydrolase MESH1	Q9D114	Hddc3	20 kDa	0.8	1.3	0	0	3	0	0	1	1	2
1538	Guanylate cyclase soluble subunit alpha-1	Q9ERL9	Gucy1a1	78 kDa	0.086	2.4	0	1	1	4	5	4	2	4
1539	Guanylate cyclase soluble subunit beta-1	O54865	Gucy1b1	71 kDa	0.15	1.6	8	3	4	8	10	8	14	6
1540	Guanylate kinase	Q64520	Guk1	22 kDa	0.086	1.8	2	5	3	4	11	5	6	4
1541	H(+)/Cl(-) exchange transporter 3	P51791	Clcn3	91 kDa	0.19	4.2	0	0	0	2	4	1	1	1
1542	Haloacid dehalogenase-like hydrolase domain-containing 5	Q91WM2	Hdhd5	46 kDa	0.37	1.5	4	4	4	2	9	3	4	3
1543	Haloacid dehalogenase-like hydrolase domain-containing protein 2	Q3UGR5	Hdhd2	29 kDa	0.27	1.3	16	13	11	14	13	28	19	13
1544	Haloacid dehalogenase-like hydrolase domain-containing protein 3	Q9CYW4	Hdhd3	28 kDa	0.42	1.4	9	2	6	6	11	6	11	3
1545	Hamartin	Q9EP53	Tsc1	129 kDa	0.1	1.7	12	7	6	10	11	15	23	10
1546	HBS1-like protein	Q69ZS7	Hbs1l	75 kDa	0.12	1.5	2	1	2	2	3	1	3	3
1547	HCLS1-associated protein X-1	O35387	Hax1	32 kDa	0.064	1.6	4	3	3	2	4	6	6	3
1548	HCLS1-binding protein 3	Q3TC93	Hs1bp3	44 kDa	0.92	1	0	2	1	2	1	1	1	2
1549	HD domain-containing protein 2	Q3SXD3	Hddc2	23 kDa	0.39	2.2	1	1	1	3	3	1	9	1
1550	HEAT repeat-containing protein 5B	Q8C547	Heatr5b	224 kDa	0.046	3.7	1	1	0	1	4	3	6	1
1551	Heat shock 70 kDa protein 12A	Q8K0U4	Hspa12a	75 kDa	0.14	1.5	15	21	16	14	31	30	22	13
1552	Heat shock 70 kDa protein 1B	P17879 (+1)	Hspa1b	70 kDa	0.23	1.6	4	20	18	16	36	24	14	17
1553	Heat shock 70 kDa protein 4	Q61316	Hspa4	94 kDa	0.058	1.3	42	48	51	48	62	69	64	45
1554	Heat shock 70 kDa protein 4L	P48722	Hspa4l	94 kDa	0.009	1.2	31	30	33	34	44	38	39	36
1555	Heat shock cognate 71 kDa protein	P63017	Hspa8	71 kDa	0.32	1.2	135	123	107	93	200	154	140	79
1556	Heat shock factor-binding protein 1	Q9CQZ1	Hsbp1	9 kDa	0.26	1.3	4	4	3	6	4	5	8	4
1557	Heat shock protein 105 kDa	Q61699	Hsph1	96 kDa	0.045	1.6	26	33	31	37	49	54	66	32
1558	Heat shock protein 75 kDa, mitochondrial	Q9CQN1	Trap1	80 kDa	0.31	1.1	15	15	11	11	17	14	15	12
1559	Heat shock protein HSP 90-alpha	P07901	Hsp90aa1	85 kDa	0.38	1.3	112	67	84	69	158	83	103	70
1560	Heat shock protein HSP 90-beta	P11499	Hsp90ab1	83 kDa	0.38	1.2	104	67	78	55	140	82	96	61
1561	Heat shock-related 70 kDa protein 2	P17156	Hspa2	70 kDa	0.69	1.2	62	54	43	35	103	56	34	30
1562	Hematopoietic lineage cell-specific protein	P49710	Hcls1	54 kDa	0.88	0.9	0	1	1	2	0	1	1	2
1563	Heme oxygenase 2	O70252	Hmox2	36 kDa	0.23	1.5	5	1	3	3	4	7	3	4
1564	Heme-binding protein 1	Q9R257	Hebp1	21 kDa	0.11	1.5	9	5	10	9	10	13	17	9
1565	Hemoglobin subunit alpha	P01942	Hba	15 kDa	0.43	1.2	5	2	2	5	4	5	5	3
1566	Hemoglobin subunit beta-1	P02088	Hbb-b1	16 kDa	0.23	1.2	11	11	6	11	12	11	12	10
1567	Hemoglobin subunit beta-2	P02089	Hbb-b2	16 kDa	0.34	1.9	4	0	3	6	10	0	8	5
1568	Hepatocyte cell adhesion molecule	Q640R3	Hepacam	46 kDa	0.79	1.1	5	8	9	9	7	4	13	10
1569	Hepatocyte growth factor-regulated tyrosine kinase substrate	Q99LI8	Hgs	86 kDa	0.79	1.1	0	3	2	5	3	2	4	2
1570	Heterogeneous nuclear ribonucleoprotein A3	Q8BG05	Hnrnpa3	40 kDa	0.21	3.4	0	0	1	1	3	0	2	1
1571	Heterogeneous nuclear ribonucleoprotein H	O35737	Hnrnph1	49 kDa	0.98	1	2	2	1	2	3	1	2	1
1572	Heterogeneous nuclear ribonucleoprotein H2	P70333	Hnrnph2	49 kDa	0.76	0.7	0	2	0	2	3	0	0	0
1573	Heterogeneous nuclear ribonucleoprotein K	P61979	Hnrnpk	51 kDa	0.92	1	1	2	3	6	3	4	4	1
1574	Heterogeneous nuclear ribonucleoprotein Q	Q7TMK9	Syncrip	70 kDa	0.89	0.9	4	8	1	6	7	4	5	1
1575	Heterogeneous nuclear ribonucleoprotein U	Q8VEK3	Hnrnpu	88 kDa	0.95	0.9	0	0	2	3	0	0	3	1
1576	Heterogeneous nuclear ribonucleoproteins A2/B1	O88569	Hnrnpa2b1	37 kDa	0.52	1.4	0	1	1	1	0	1	2	1
1577	Hexokinase-1	P17710	Hk1	108 kDa	0.039	1.5	107	94	101	83	169	168	151	93
1578	High affinity cAMP-specific and IBMX-insensitive 3',5'-cyclic phosphodiesterase 8B	E9Q4S1	Pde8b	97 kDa	0.32	1.8	1	0	2	2	4	1	2	1
1579	High mobility group protein B1	P63158	Hmgb1	25 kDa	0.13	INF	0	0	0	0	1	0	0	1
1580	Hippocalcin-like protein 1	P62748	Hpcal1	22 kDa	0.71	1.1	8	21	18	23	10	19	30	21
1581	Hippocalcin-like protein 4	Q8BGZ1	Hpcal4	22 kDa	0.03	1.6	17	15	16	16	32	26	24	17
1582	Histamine N-methyltransferase	Q91VF2	Hnmt	34 kDa	0.72	1.2	0	3	4	4	0	5	2	5
1583	Histidine triad nucleotide-binding protein 1	P70349	Hint1	14 kDa	0.99	1	10	10	23	26	13	12	19	25
1584	Histidine triad nucleotide-binding protein 2, mitochondrial	Q9D0S9	Hint2	17 kDa	0.077	1.8	7	6	4	3	12	11	9	4
1585	Histidine triad nucleotide-binding protein 3	Q9CPS6	Hint3	19 kDa	0.039	1.8	4	4	4	3	5	10	6	6
1586	Histidine--tRNA ligase, cytoplasmic	Q61035	Hars	57 kDa	0.8	0.9	5	6	6	4	9	6	1	3
1587	Histone deacetylase 11	Q91WA3	Hdac11	39 kDa	0.37	1.3	1	3	2	2	4	1	2	3
1588	Histone deacetylase 4	Q6NZM9	Hdac4	119 kDa	0.42	1.7	2	1	0	2	5	0	2	2
1589	Histone deacetylase 5	Q9Z2V6	Hdac5	121 kDa	0.22	5.8	0	1	0	0	5	1	0	1
1590	Histone deacetylase 6	Q9Z2V5	Hdac6	126 kDa	0.45	1.3	2	2	4	6	3	5	8	4
1591	Histone H1.4	P43274	Hist1h1e	22 kDa	0.87	1.2	0	2	2	1	4	0	0	1
1592	Histone H2A type 2-A	Q6GSS7 (+1)	Hist2h2aa1	14 kDa	0.27	1.3	5	2	3	2	4	5	3	3
1593	Histone H2B type 1-F/J/L	P10853 (+7)	Hist1h2bf	14 kDa	0.086	1.2	7	8	6	6	8	8	10	7
1594	Histone H4	P62806	Hist1h4a	11 kDa	0.66	0.9	5	4	3	1	3	4	2	2
1595	Histone-arginine methyltransferase CARM1	Q9WVG6	Carm1	66 kDa	0.37	1.3	5	1	4	1	4	4	4	3
1596	Histone-binding protein RBBP7	Q60973	Rbbp7	48 kDa	0.86	1.2	0	1	1	2	0	0	3	1
1597	Histone-lysine N-methyltransferase 2D	Q6PDK2	Kmt2d	600 kDa	0.33	3.7	0	1	0	0	1	2	0	0
1598	Histone-lysine N-methyltransferase setd3	Q91WC0	Setd3	67 kDa	0.93	1.1	0	0	1	2	1	0	1	1
1599	Histone-lysine N-methyltransferase SETD7	Q8VHL1	Setd7	41 kDa	0.84	1	6	4	5	5	7	7	4	3
1600	Homer protein homolog 1	Q9Z2Y3	Homer1	41 kDa	0.074	1.2	24	34	27	35	40	39	35	33
1601	Homer protein homolog 2	Q9QWW1	Homer2	41 kDa	0.4	1.2	2	5	4	6	5	7	5	4
1602	Homer protein homolog 3	Q99JP6	Homer3	40 kDa	0.81	1.2	0	2	2	0	1	1	1	2
1603	Host cell factor 1	Q61191	Hcfc1	210 kDa	0.67	2	0	0	1	0	0	0	0	1
1604	Hsc70-interacting protein	Q99L47	St13	42 kDa	0.51	1.2	7	7	5	6	13	6	6	5
1605	Hsp70-binding protein 1	Q99P31	Hspbp1	39 kDa	0.49	1.6	0	1	1	1	4	0	2	1
1606	Hsp90 co-chaperone Cdc37	Q61081	Cdc37	45 kDa	0.059	1.5	11	4	11	7	13	12	14	10
1607	Huntingtin	P42859	Htt	345 kDa	0.1	1.5	22	27	16	18	33	35	37	18
1608	Huntingtin-associated protein 1	O35668	Hap1	70 kDa	0.12	0.5	1	1	2	3	1	0	2	1
1609	Huntingtin-interacting protein 1	Q8VD75	Hip1	115 kDa	0.3	0.8	4	5	4	4	4	4	3	2
1610	Huntingtin-interacting protein 1-related protein	Q9JKY5	Hip1r	119 kDa	0.25	1.4	1	7	5	8	8	8	8	6
1611	Hyaluronan and proteoglycan link protein 1	Q9QUP5	Hapln1	40 kDa	0.26	1.6	0	3	3	5	3	4	5	6
1612	Hyaluronan and proteoglycan link protein 3	Q80WM5	Hapln3	41 kDa	0.47	2.3	0	0	2	0	3	0	1	1
1613	Hyaluronan and proteoglycan link protein 4	Q80WM4	Hapln4	43 kDa	0.8	0.9	5	3	3	6	4	3	4	4
1614	Hyccin	Q6P9N1	Fam126a	57 kDa	0.23	INF	0	0	0	0	0	0	2	1
1615	Hydroxyacyl-coenzyme A dehydrogenase, mitochondrial	Q61425	Hadh	34 kDa	0.032	1.8	4	4	4	4	9	7	8	4
1616	Hydroxyacylglutathione hydrolase, mitochondrial	Q99KB8	Hagh	34 kDa	0.23	1.5	2	6	8	5	13	11	7	4
1617	Hydroxymethylglutaryl-CoA lyase, mitochondrial	P38060	Hmgcl	34 kDa	0.29	1.3	5	4	3	2	6	5	4	3
1618	Hydroxymethylglutaryl-CoA synthase, cytoplasmic	Q8JZK9	Hmgcs1	58 kDa	0.11	1.8	5	3	3	3	6	8	9	2
1619	Hydroxysteroid dehydrogenase-like protein 2	Q2TPA8	Hsdl2	54 kDa	0.11	1.9	6	7	4	7	7	16	15	6
1620	Hypoxanthine-guanine phosphoribosyltransferase	P00493	Hprt1	25 kDa	0.77	1.1	1	5	3	10	4	4	8	6
1621	Hypoxia up-regulated protein 1	Q9JKR6	Hyou1	111 kDa	0.73	1.2	0	5	2	4	5	1	5	2
1622	Identified Proteins (3778)	Accession Number	Alternate ID	Molecular Weight	T-Test (p-value): (p < 0.05)	Fold Change by Category	34824_1	34824_3	34842_1	34842_4	34824_2	34824_5	34842_6	34842_2
1623	IgE-binding protein	P03975	Iap	63 kDa	0.46	1.7	0	0	2	1	0	1	1	1
1624	IgLON family member 5	Q8HW98	Iglon5	37 kDa	0.07	1.7	5	8	7	6	15	12	11	6
1625	Immunity-related GTPase family M protein 1	Q60766	Irgm1	47 kDa	0.22	0.6	4	3	1	1	2	1	1	1
1626	Immunity-related GTPase family Q protein	Q8VIM9	Irgq	59 kDa	0.071	1.4	2	4	3	3	4	5	3	5
1627	Immunoglobulin superfamily containing leucine-rich repeat protein 2	Q5RKR3	Islr2	80 kDa	0.039	1.9	2	2	2	5	4	6	6	4
1628	Immunoglobulin superfamily DCC subclass member 4	Q9EQS9	Igdcc4	135 kDa	0.59	1.7	1	0	1	0	3	1	0	0
1629	Immunoglobulin superfamily member 1	Q7TQA1	Igsf1	147 kDa	0.0093	INF	0	0	0	0	3	2	1	1
1630	Immunoglobulin superfamily member 11	P0C673	Igsf11	46 kDa	0.79	1.3	0	0	1	2	0	0	2	1
1631	Immunoglobulin superfamily member 21	Q7TNR6	Igsf21	52 kDa	0.038	1.4	10	10	10	9	16	14	11	11
1632	Immunoglobulin superfamily member 3	Q6ZQA6	Igsf3	135 kDa	0.12	2.4	2	1	2	0	3	5	5	1
1633	Immunoglobulin superfamily member 8	Q8R366	Igsf8	65 kDa	0.023	1.3	15	15	18	14	24	19	21	18
1634	Immunoglobulin-binding protein 1	Q61249	Igbp1	39 kDa	0.058	3.8	0	1	1	0	1	2	2	1
1635	Immunoglobulin-like domain-containing receptor 2	B5TVM2	Ildr2	73 kDa	0.00012	1.6	8	8	9	10	15	14	14	13
1636	Importin subunit alpha-3	O35343	Kpna4	58 kDa	0.93	0.9	7	0	0	3	0	4	4	1
1637	Importin subunit alpha-4	O35344	Kpna3	58 kDa	0.31	1.5	7	4	2	3	10	7	5	3
1638	Importin subunit alpha-7	O35345	Kpna6	60 kDa	0.58	1.3	7	4	3	6	5	13	4	3
1639	Importin subunit beta-1	P70168	Kpnb1	97 kDa	0.05	1.5	19	19	26	27	30	39	44	25
1640	Importin-11	Q8K2V6	Ipo11	112 kDa	0.072	5.7	0	0	1	1	3	1	2	0
1641	Importin-4	Q8VI75	Ipo4	119 kDa	0.015	3.3	0	1	1	1	3	3	3	1
1642	Importin-5	Q8BKC5	Ipo5	124 kDa	0.1	1.5	12	14	12	19	16	27	24	15
1643	Importin-7	Q9EPL8	Ipo7	119 kDa	0.089	1.7	12	10	9	10	12	18	25	10
1644	Importin-9	Q91YE6	Ipo9	116 kDa	0.1	2.2	4	0	2	3	3	7	8	3
1645	Inactive dipeptidyl peptidase 10	Q6NXK7	Dpp10	91 kDa	0.54	1.1	5	8	9	10	8	10	11	6
1646	Inactive hydroxysteroid dehydrogenase-like protein 1	Q8BTX9	Hsdl1	37 kDa	0.12	2.1	5	5	3	2	9	12	5	3
1647	Inactive phospholipase C-like protein 1	Q3USB7	Plcl1	123 kDa	0.12	1.5	1	4	4	3	4	5	5	4
1648	Inactive phospholipase C-like protein 2	Q8K394	Plcl2	126 kDa	0.41	1.2	7	10	8	9	14	12	7	8
1649	Inactive tyrosine-protein kinase 7	Q8BKG3	Ptk7	118 kDa	0.11	1.8	0	2	2	1	3	2	3	2
1650	Inactive tyrosine-protein kinase PEAK1	Q69Z38	Peak1	191 kDa	0.22	2.3	0	2	2	1	5	0	3	3
1651	Inactive ubiquitin carboxyl-terminal hydrolase 54	Q8BL06	Usp54	177 kDa	0.3	1.8	0	0	1	2	1	1	2	1
1652	Inorganic pyrophosphatase 2, mitochondrial	Q91VM9	Ppa2	38 kDa	0.81	1.1	12	17	10	7	11	18	11	8
1653	Inorganic pyrophosphatase	Q9D819	Ppa1	33 kDa	0.43	1.2	12	14	8	11	15	15	12	9
1654	Inosine triphosphate pyrophosphatase	Q9D892	Itpa	22 kDa	0.11	1.6	15	9	7	10	14	22	20	10
1655	Inosine-5'-monophosphate dehydrogenase 2	P24547	Impdh2	56 kDa	0.32	1.9	4	2	0	2	4	8	3	1
1656	Inositol 1,4,5-trisphosphate receptor type 1	P11881	Itpr1	313 kDa	0.42	1.1	14	13	12	16	17	15	19	11
1657	Inositol hexakisphosphate and diphosphoinositol-pentakisphosphate kinase 1	A2ARP1	Ppip5k1	160 kDa	0.77	0.8	2	1	0	0	0	0	1	2
1658	Inositol monophosphatase 1	O55023	Impa1	30 kDa	0.058	1.6	6	8	5	6	14	12	9	7
1659	Inositol polyphosphate 1-phosphatase	P49442	Inpp1	43 kDa	0.58	1.2	4	5	4	5	8	2	7	3
1660	Inositol polyphosphate 5-phosphatase OCRL-1	Q6NVF0	Ocrl	104 kDa	0.031	1.6	4	3	5	4	6	7	9	5
1661	Inositol-3-phosphate synthase 1	Q9JHU9	Isyna1	61 kDa	0.11	2.4	0	2	2	3	6	2	7	2
1662	Inositol-tetrakisphosphate 1-kinase	Q8BYN3	Itpk1	46 kDa	0.38	1.6	0	2	1	1	1	1	3	1
1663	Inositol-trisphosphate 3-kinase A	Q8R071	Itpka	51 kDa	0.071	1.5	7	8	7	6	11	14	12	6
1664	Insulin receptor	P15208	Insr	156 kDa	0.36	2.2	1	0	1	2	3	1	6	0
1665	Insulin-degrading enzyme	Q9JHR7	Ide	118 kDa	0.42	1.6	8	6	5	1	14	15	3	1
1666	Insulin-like growth factor 1 receptor	Q60751	Igf1r	156 kDa	0.78	0.8	0	1	3	2	0	1	1	2
1667	Insulin-like growth factor-binding protein 4	P47879	Igfbp4	28 kDa	0.81	1.2	0	0	1	1	0	1	1	0
1668	Insulin-like growth factor-binding protein 5	Q07079	Igfbp5	30 kDa	0.67	2	0	0	1	0	0	0	0	1
1669	Integral membrane protein 2C	Q91VK4	Itm2c	30 kDa	0.91	0.9	8	1	2	2	4	5	2	1
1670	Integrin alpha-3	Q62470	Itga3	117 kDa	0.64	0.7	0	1	1	1	0	0	1	1
1671	Integrin alpha-M	P05555	Itgam	127 kDa	0.52	1.3	1	6	2	2	3	6	4	2
1672	Integrin alpha-V	P43406	Itgav	115 kDa	0.25	1.3	2	8	5	5	6	7	9	6
1673	Integrin beta-1	P09055	Itgb1	88 kDa	0.13	1.7	2	1	1	4	3	4	3	3
1674	Integrin beta-2	P11835	Itgb2	85 kDa	0.54	1.3	1	5	1	2	3	4	4	1
1675	Integrin beta-8	Q0VBD0	Itgb8	85 kDa	0.48	1.3	0	4	3	4	4	4	4	2
1676	Integrin-linked protein kinase	O55222	Ilk	51 kDa	0.72	0.8	2	0	1	2	2	0	1	2
1677	Interactor protein for cytohesin exchange factors 1	Q5DU31	Ipcef1	46 kDa	0.8	0.8	0	1	2	1	0	1	0	2
1678	Intercellular adhesion molecule 5	Q60625	Icam5	97 kDa	0.14	1.2	13	19	18	22	27	22	21	19
1679	Interleukin-1 receptor accessory protein	Q61730	Il1rap	66 kDa	0.83	0.9	5	3	1	2	4	3	2	1
1680	Interleukin-1 receptor accessory protein-like 1	P59823	Il1rapl1	80 kDa	0.18	1.6	6	2	3	2	6	3	8	5
1681	Interleukin-6 receptor subunit beta	Q00560	Il6st	102 kDa	0.15	2.8	2	1	0	1	1	5	4	1
1682	Intersectin-1	Q9Z0R4	Itsn1	194 kDa	0.071	1.3	10	15	14	13	20	13	16	17
1683	Intersectin-2	Q9Z0R6	Itsn2	189 kDa	0.52	1.3	1	0	2	1	1	1	2	1
1684	Intracellular hyaluronan-binding protein 4	Q9JKS5	Habp4	46 kDa	0.47	2.3	0	0	1	0	0	0	1	1
1685	Intraflagellar transport protein 22 homolog	Q9DAI2	Ift22	21 kDa	0.66	1.2	2	1	1	2	3	3	1	1
1686	Inward rectifier potassium channel 4	P52189	Kcnj4	50 kDa	0.87	1.1	2	2	1	1	3	1	2	1
1687	IQ calmodulin-binding motif-containing protein 1	Q8BP00	Iqcb1	69 kDa	0.69	0.7	4	1	0	0	1	1	0	1
1688	IQ motif and SEC7 domain-containing protein 1	Q8R0S2	Iqsec1	108 kDa	0.22	1.3	15	25	22	17	35	26	22	19
1689	IQ motif and SEC7 domain-containing protein 2	Q5DU25	Iqsec2	162 kDa	0.015	1.4	24	33	31	31	44	47	46	33
1690	IQ motif and SEC7 domain-containing protein 3	Q3TES0	Iqsec3	129 kDa	0.048	2	0	4	3	3	7	5	6	4
1691	Iron-sulfur cluster assembly 1 homolog, mitochondrial	Q9D924	Isca1	14 kDa	0.45	1.3	1	2	2	3	3	4	1	3
1692	Iron-sulfur cluster assembly 2 homolog, mitochondrial	Q9DCB8	Isca2	17 kDa	0.63	1.2	6	6	2	7	9	8	4	3
1693	Iron-sulfur cluster assembly enzyme ISCU, mitochondrial	Q9D7P6	Iscu	18 kDa	0.05	2.1	1	5	4	3	10	8	4	6
1694	Iron-sulfur cluster co-chaperone protein HscB, mitochondrial	Q8K3A0	Hscb	27 kDa	0.63	1.3	0	2	2	1	3	3	1	0
1695	Iron-sulfur protein NUBPL	Q9CWD8	Nubpl	34 kDa	0.67	1.2	1	1	1	1	1	1	1	0
1696	Islet cell autoantigen 1	P97411	Ica1	54 kDa	0.23	1.7	0	1	1	2	3	1	1	2
1697	Isoaspartyl peptidase/L-asparaginase	Q8C0M9	Asrgl1	34 kDa	0.63	1.1	7	9	10	7	11	7	9	9
1698	Isobutyryl-CoA dehydrogenase, mitochondrial	Q9D7B6	Acad8	45 kDa	0.065	1.9	7	3	3	7	13	6	12	8
1699	Isochorismatase domain-containing protein 1	Q91V64	Isoc1	32 kDa	0.27	1.3	1	1	2	2	1	3	2	2
1700	Isochorismatase domain-containing protein 2A	P85094	Isoc2a	22 kDa	0.1	1.6	2	1	2	1	2	4	3	2
1701	Isocitrate dehydrogenase [NAD] subunit alpha, mitochondrial	Q9D6R2	Idh3a	40 kDa	0.022	1.4	48	53	45	44	72	76	59	53
1702	Isocitrate dehydrogenase [NAD] subunit gamma 1, mitochondrial	P70404	Idh3g	43 kDa	0.046	1.4	20	21	23	22	38	26	29	24
1703	Isocitrate dehydrogenase [NADP] cytoplasmic	O88844	Idh1	47 kDa	0.17	1.3	13	12	20	19	25	21	19	16
1704	Isocitrate dehydrogenase [NADP], mitochondrial	P54071	Idh2	51 kDa	0.12	1.4	14	20	14	14	23	29	25	13
1705	Isoleucine--tRNA ligase, cytoplasmic	Q8BU30	Iars	144 kDa	0.39	1.2	4	2	2	2	4	3	3	2
1706	Isoleucine--tRNA ligase, mitochondrial	Q8BIJ6	Iars2	113 kDa	0.28	1.2	21	17	18	17	28	24	24	13
1707	Isopentenyl-diphosphate Delta-isomerase 1	P58044	Idi1	26 kDa	0.64	0.7	5	1	1	1	4	0	1	1
1708	Isovaleryl-CoA dehydrogenase, mitochondrial	Q9JHI5	Ivd	46 kDa	0.03	1.6	5	9	7	8	13	11	15	8
1709	IST1 homolog	Q9CX00	Ist1	39 kDa	0.58	1.3	0	4	2	2	4	1	3	2
1710	Janus kinase and microtubule-interacting protein 1	Q8BVL9	Jakmip1	73 kDa	0.47	1.9	2	0	0	0	2	1	0	1
1711	Janus kinase and microtubule-interacting protein 3	Q5DTN8	Jakmip3	99 kDa	0.00091	16	0	0	1	0	3	3	2	1
1712	Jouberin	Q8K3E5	Ahi1	120 kDa	0.1	1.8	0	3	2	2	3	2	4	4
1713	Junction plakoglobin	Q02257	Jup	82 kDa	0.88	1	15	5	9	11	10	14	8	9
1714	Junctional adhesion molecule B	Q9JI59	Jam2	33 kDa	0.14	2.3	0	0	1	1	1	1	1	1
1715	Junctional adhesion molecule C	Q9D8B7	Jam3	35 kDa	0.32	1.7	1	6	2	3	9	8	5	1
1716	Junctional protein associated with coronary artery disease	Q5DTX6	Jcad	145 kDa	0.25	1.6	0	3	2	3	5	2	2	3
1717	Junction-mediating and -regulatory protein	Q9QXM1	Jmy	111 kDa	0.83	1.2	1	0	1	1	3	1	0	0
1718	Junctophilin-1	Q9ET80	Jph1	72 kDa	0.7	0.6	0	0	2	0	0	0	1	1
1719	Jupiter microtubule associated homolog 1	P97825	Jpt1	16 kDa	0.35	1.4	0	1	2	2	2	1	2	1
1720	Kalirin	A2CG49	Kalrn	337 kDa	0.061	1.6	25	23	17	22	32	41	43	20
1721	Katanin p60 ATPase-containing subunit A-like 1	Q8K0T4	Katnal1	55 kDa	0.68	1.1	4	3	3	3	5	3	3	3
1722	Katanin p80 WD40 repeat-containing subunit B1	Q8BG40	Katnb1	73 kDa	0.94	1	6	3	3	3	6	3	3	4
1723	Kazrin	Q69ZS8	Kazn	87 kDa	0.26	1.6	1	2	3	3	6	2	2	3
1724	Kelch repeat and BTB domain-containing protein 11	Q8BNW9	Kbtbd11	68 kDa	0.5	1.3	7	8	2	5	6	8	12	3
1725	Kelch-like protein 11	Q8CE33	Klhl11	80 kDa	0.32	1.5	0	1	1	2	1	1	1	1
1726	Kelch-like protein 22	Q99JN2	Klhl22	72 kDa	0.68	1.2	4	3	2	2	3	4	4	1
1727	Ketimine reductase mu-crystallin	O54983	Crym	34 kDa	0.35	1.3	4	16	13	13	19	15	14	11
1728	Ketosamine-3-kinase	Q8K274	Fn3krp	34 kDa	0.92	1	1	5	4	6	5	4	4	4
1729	KIF1-binding protein	Q6ZPU9	Kif1bp	71 kDa	0.68	1.5	0	0	1	2	0	0	3	2
1730	Kinase suppressor of Ras 1	Q61097	Ksr1	97 kDa	0.32	1.5	1	6	3	3	6	8	2	4
1731	Kinase suppressor of Ras 2	Q3UVC0	Ksr2	109 kDa	0.17	1.7	0	1	1	2	3	2	1	2
1732	Kinectin	Q61595	Ktn1	153 kDa	0.3	1.6	5	9	4	4	9	17	6	4
1733	Kinesin heavy chain isoform 5A	P33175	Kif5a	117 kDa	0.63	0.8	14	3	4	11	6	4	4	11
1734	Kinesin heavy chain isoform 5C	P28738	Kif5c	109 kDa	0.051	1.4	31	21	29	29	38	45	41	28
1735	Kinesin light chain 1	O88447	Klc1	61 kDa	0.076	1.5	13	12	12	16	19	22	24	11
1736	Kinesin light chain 2	O88448	Klc2	67 kDa	0.73	1	9	10	12	11	15	10	11	9
1737	Kinesin light chain 4	Q9DBS5	Klc4	69 kDa	0.67	1.2	2	4	0	3	4	4	3	1
1738	Kinesin-1 heavy chain	Q61768	Kif5b	110 kDa	0.055	1.4	19	11	18	22	23	25	28	20
1739	Kinesin-associated protein 3	P70188	Kifap3	91 kDa	0.38	1.3	4	0	4	6	4	4	5	5
1740	Kinesin-like protein KIF1A	P33173	Kif1a	192 kDa	0.036	1.4	18	22	19	22	27	34	29	22
1741	Kinesin-like protein KIF1B	Q60575	Kif1b	204 kDa	0.46	1.4	0	7	6	6	10	2	7	7
1742	Kinesin-like protein KIF21A	Q9QXL2	Kif21a	187 kDa	0.0044	1.7	12	19	19	21	33	28	30	25
1743	Kinesin-like protein KIF2A	P28740	Kif2a	80 kDa	0.46	1.1	19	22	18	17	28	21	19	16
1744	Kinesin-like protein KIF3A	P28741	Kif3a	80 kDa	0.019	2.5	0	1	2	2	3	3	4	2
1745	Kinesin-like protein KIF3B	Q61771	Kif3b	85 kDa	0.12	1.6	1	4	3	6	7	5	8	5
1746	KN motif and ankyrin repeat domain-containing protein 4	Q6P9J5	Kank4	110 kDa	0.36	1.9	0	0	2	1	0	1	2	2
1747	Kv channel-interacting protein 4	Q6PHZ8	Kcnip4	29 kDa	0.19	2.6	0	1	0	1	1	0	2	1
1748	Kynurenine--oxoglutarate transaminase 1	Q8BTY1	Kyat1	48 kDa	0.39	2.1	2	0	1	1	3	0	5	1
1749	Kynurenine--oxoglutarate transaminase 3	Q71RI9	Kyat3	51 kDa	0.57	1.3	2	2	1	1	3	4	1	2
1750	L-2-hydroxyglutarate dehydrogenase, mitochondrial	Q91YP0	L2hgdh	51 kDa	0.71	1.2	11	12	3	4	15	13	5	3
1751	Lactadherin	P21956	Mfge8	51 kDa	1	1	0	0	1	1	0	0	2	1
1752	Lactoylglutathione lyase	Q9CPU0	Glo1	21 kDa	0.98	1	11	9	8	7	11	11	7	6
1753	Lambda-crystallin homolog	Q99KP3	Cryl1	35 kDa	0.34	1.5	7	4	3	3	7	11	4	3
1754	LanC-like protein 1	O89112	Lancl1	45 kDa	0.96	1	8	6	10	11	7	11	7	10
1755	LanC-like protein 2	Q9JJK2	Lancl2	51 kDa	0.27	1.2	17	12	19	17	21	15	25	17
1756	Lanosterol 14-alpha demethylase	Q8K0C4	Cyp51a1	57 kDa	0.2	4.4	0	1	0	0	3	0	1	1
1757	La-related protein 1	Q6ZQ58	Larp1	121 kDa	0.14	1.5	4	1	3	3	5	2	4	4
1758	La-related protein 6	Q8BN59	Larp6	55 kDa	0.45	1.6	2	0	1	1	3	0	2	2
1759	Large neutral amino acids transporter small subunit 1	Q9Z127	Slc7a5	56 kDa	0.038	2.2	0	4	3	2	6	6	4	4
1760	Large neutral amino acids transporter small subunit 2	Q9QXW9	Slc7a8	58 kDa	0.12	2.1	0	2	2	1	1	2	3	2
1761	Large neutral amino acids transporter small subunit 4	Q8CGA3	Slc43a2	62 kDa	0.19	2.6	0	1	0	1	3	0	2	2
1762	Large proline-rich protein BAG6	Q9Z1R2	Bag6	121 kDa	0.37	1.3	6	7	7	10	13	13	6	6
1763	Late secretory pathway protein AVL9 homolog	Q80U56	Avl9	72 kDa	0.037	1.7	2	7	6	6	10	9	11	6
1764	Latexin	P70202	Lxn	25 kDa	0.93	1	1	1	3	2	1	1	3	2
1765	Leishmanolysin-like peptidase	Q8BMN4	Lmln	77 kDa	0.36	INF	0	0	0	0	0	0	1	0
1766	Lethal(2) giant larvae protein homolog 1	Q80Y17	Llgl1	113 kDa	0.8	1	8	12	10	9	13	9	8	6
1767	LETM1 domain-containing protein 1	Q924L1	Letmd1	42 kDa	0.057	1.4	4	3	3	5	6	5	5	5
1768	Leucine zipper putative tumor suppressor 1	P60853	Lzts1	67 kDa	0.57	0.7	0	1	2	3	0	0	2	3
1769	Leucine zipper putative tumor suppressor 3	A2AHG0	Lzts3	75 kDa	0.27	1.6	1	2	3	4	3	2	7	3
1770	Leucine zipper transcription factor-like protein 1	Q9JHQ5	Lztfl1	35 kDa	0.88	1	1	2	1	2	2	3	1	2
1771	Leucine-rich glioma-inactivated protein 1	Q9JIA1	Lgi1	64 kDa	0.17	1.4	26	23	15	15	34	33	24	18
1772	Leucine-rich PPR motif-containing protein, mitochondrial	Q6PB66	Lrpprc	157 kDa	0.081	1.5	35	33	25	25	47	62	43	28
1773	Leucine-rich repeat and fibronectin type III domain-containing protein 1	Q2WF71	Lrfn1	82 kDa	0.89	1	4	4	2	3	3	1	5	4
1774	Leucine-rich repeat and fibronectin type-III domain-containing protein 2	Q80TG9	Lrfn2	85 kDa	0.91	0.9	5	3	0	0	4	1	1	1
1775	Leucine-rich repeat and fibronectin type-III domain-containing protein 3	Q8BLY3	Lrfn3	66 kDa	0.96	1.1	4	0	0	0	0	0	2	1
1776	Leucine-rich repeat and fibronectin type-III domain-containing protein 4	Q80XU8	Lrfn4	67 kDa	0.55	1.8	0	0	2	1	0	0	3	2
1777	Leucine-rich repeat and fibronectin type-III domain-containing protein 5	Q8BXA0	Lrfn5	79 kDa	0.39	0.8	2	4	2	2	2	3	2	1
1778	Leucine-rich repeat and immunoglobulin-like domain-containing nogo receptor-interacting protein 1	Q9D1T0	Lingo1	69 kDa	0.43	1.3	16	15	10	7	18	23	13	8
1779	Leucine-rich repeat and immunoglobulin-like domain-containing nogo receptor-interacting protein 2	Q3URE9	Lingo2	68 kDa	0.22	1.7	2	1	1	1	2	1	3	1
1780	Leucine-rich repeat and immunoglobulin-like domain-containing nogo receptor-interacting protein 3	Q6GQU6	Lingo3	65 kDa	0.14	2.2	0	1	1	1	3	1	1	1
1781	Leucine-rich repeat and transmembrane domain-containing protein 2	Q8BGX3	Lrtm2	41 kDa	0.48	1.9	0	0	1	2	0	1	3	1
1782	Leucine-rich repeat flightless-interacting protein 2	Q91WK0	Lrrfip2	47 kDa	0.086	1.9	1	1	0	1	1	3	2	2
1783	Leucine-rich repeat LGI family member 2	Q8K4Z0	Lgi2	63 kDa	0.87	1.1	4	5	3	1	4	3	4	2
1784	Leucine-rich repeat LGI family member 3	Q8K406	Lgi3	62 kDa	0.84	1.1	2	5	2	2	1	2	5	4
1785	Leucine-rich repeat transmembrane neuronal protein 1	Q8K377	Lrrtm1	59 kDa	0.98	1	9	4	4	4	8	4	6	3
1786	Leucine-rich repeat transmembrane neuronal protein 2	Q8BGA3	Lrrtm2	59 kDa	0.96	1	5	5	2	3	2	7	2	3
1787	Leucine-rich repeat transmembrane neuronal protein 3	Q8BZ81	Lrrtm3	66 kDa	0.69	1.1	5	4	3	3	6	3	4	3
1788	Leucine-rich repeat transmembrane neuronal protein 4	Q80XG9	Lrrtm4	67 kDa	0.49	0.6	5	1	0	3	1	0	2	2
1789	Leucine-rich repeat transmembrane protein FLRT2	Q8BLU0	Flrt2	74 kDa	0.92	1.1	1	1	2	1	0	0	5	1
1790	Leucine-rich repeat transmembrane protein FLRT3	Q8BGT1	Flrt3	73 kDa	0.059	5.5	0	0	0	1	3	1	1	1
1791	Leucine-rich repeat-containing protein 40	Q9CRC8	Lrrc40	68 kDa	0.23	2	5	1	1	1	4	5	5	1
1792	Leucine-rich repeat-containing protein 47	Q505F5	Lrrc47	64 kDa	0.036	1.6	7	8	6	6	13	13	10	7
1793	Leucine-rich repeat-containing protein 49	Q91YK0	Lrrc49	79 kDa	0.44	0.4	0	0	1	2	0	0	1	0
1794	Leucine-rich repeat-containing protein 4B	P0C192	Lrrc4b	76 kDa	0.35	1.3	11	8	6	9	9	13	14	6
1795	Leucine-rich repeat-containing protein 4C	Q8C031	Lrrc4c	72 kDa	0.55	0.6	0	5	1	2	0	3	1	1
1796	Leucine-rich repeat-containing protein 57	Q9D1G5	Lrrc57	27 kDa	0.47	1.3	1	2	1	2	1	1	4	3
1797	Leucine-rich repeat-containing protein 59	Q922Q8	Lrrc59	35 kDa	0.13	1.4	7	5	6	6	9	11	11	5
1798	Leucine-rich repeat-containing protein 7	Q80TE7	Lrrc7	167 kDa	0.028	1.3	40	31	37	36	53	49	50	37
1799	Leucine-rich repeat-containing protein 75A	Q7TSF4	Lrrc75a	38 kDa	0.38	1.8	0	3	2	2	0	5	3	2
1800	Leucine--tRNA ligase, cytoplasmic	Q8BMJ2	Lars	134 kDa	0.52	1.4	5	3	3	5	6	1	11	3
1801	Leucyl-cystinyl aminopeptidase	Q8C129	Lnpep	117 kDa	0.061	0.1	2	0	2	1	0	0	1	0
1802	Leukocyte elastase inhibitor A	Q9D154	Serpinb1a	43 kDa	0.25	1.4	2	3	4	4	4	8	5	3
1803	Leukocyte surface antigen CD47	Q61735	Cd47	33 kDa	0.7	1.1	2	3	4	5	2	4	5	5
1804	Leukotriene A-4 hydrolase	P24527	Lta4h	69 kDa	0.041	1.4	16	11	14	11	20	19	21	14
1805	L-fucose kinase	Q7TMC8	Fuk	119 kDa	0.37	1.6	7	3	1	3	10	4	6	2
1806	LIM and calponin homology domains-containing protein 1	Q3UH68	Limch1	118 kDa	0.48	1.3	2	1	3	4	3	2	5	3
1807	LIM and cysteine-rich domains protein 1	Q8VEE1	Lmcd1	41 kDa	0.8	1.2	0	0	2	1	1	0	2	1
1808	LIM and SH3 domain protein 1	Q61792	Lasp1	30 kDa	0.13	1.9	0	11	9	9	23	11	10	11
1809	LIM domain kinase 1	P53668	Limk1	73 kDa	0.91	0.9	0	0	2	1	0	0	2	1
1810	LIM zinc-binding domain-containing Nebulette	Q9DC07	Nebl	31 kDa	0.05	1.8	1	7	6	5	10	9	9	6
1811	Limbic system-associated membrane protein	Q8BLK3	Lsamp	38 kDa	0.18	1.3	11	24	18	20	27	29	20	19
1812	Lipid droplet-associated hydrolase	Q8BVA5	Ldah	37 kDa	0.98	1	0	0	1	1	1	0	0	1
1813	Lipoamide acyltransferase component of branched-chain alpha-keto acid dehydrogenase complex, mitochondrial	P53395	Dbt	53 kDa	0.073	2.5	9	6	4	5	16	21	17	4
1814	Lipopolysaccharide-responsive and beige-like anchor protein	Q9ESE1	Lrba	317 kDa	0.28	1.9	0	3	1	2	5	2	1	2
1815	Lipoyl synthase, mitochondrial	Q99M04	Lias	42 kDa	0.54	1.6	2	0	1	3	4	5	0	1
1816	Liprin-alpha-2	Q8BSS9	Ppfia2	143 kDa	0.76	1.2	2	5	15	12	9	2	16	12
1817	Liprin-alpha-3	P60469	Ppfia3	133 kDa	0.041	1.4	36	32	39	33	62	44	49	38
1818	L-lactate dehydrogenase A chain	P06151	Ldha	36 kDa	0.15	1.4	19	35	30	28	50	46	31	27
1819	L-lactate dehydrogenase B chain	P16125	Ldhb	37 kDa	0.077	1.6	10	42	52	52	76	59	72	50
1820	LMBR1 domain-containing protein 2	Q8C561	Lmbrd2	81 kDa	0.52	1.4	0	4	2	4	6	1	3	4
1821	Lon protease homolog, mitochondrial	Q8CGK3	Lonp1	106 kDa	0.26	1.3	24	23	16	16	24	37	26	16
1822	Long-chain fatty acid transport protein 1	Q60714	Slc27a1	71 kDa	0.84	0.9	7	0	1	2	3	1	2	2
1823	Long-chain fatty acid transport protein 4	Q91VE0	Slc27a4	72 kDa	0.98	1	12	8	7	7	7	13	9	4
1824	Long-chain specific acyl-CoA dehydrogenase, mitochondrial	P51174	Acadl	48 kDa	0.13	1.2	15	11	17	20	17	23	20	18
1825	Long-chain-fatty-acid--CoA ligase 1	P41216	Acsl1	78 kDa	0.05	1.7	14	7	8	9	13	20	17	13
1826	Long-chain-fatty-acid--CoA ligase 3	Q9CZW4	Acsl3	80 kDa	0.25	1.9	1	0	2	3	1	2	6	4
1827	Long-chain-fatty-acid--CoA ligase 4	Q9QUJ7	Acsl4	79 kDa	0.087	2	2	1	1	2	2	4	5	3
1828	Long-chain-fatty-acid--CoA ligase 5	Q8JZR0	Acsl5	76 kDa	0.67	0.7	2	0	3	2	4	0	0	0
1829	Long-chain-fatty-acid--CoA ligase 6	Q91WC3	Acsl6	78 kDa	0.088	1.3	14	26	19	20	26	31	30	20
1830	Long-chain-fatty-acid--CoA ligase ACSBG1	Q99PU5	Acsbg1	80 kDa	0.077	1.3	17	15	19	19	27	20	23	19
1831	Low molecular weight phosphotyrosine protein phosphatase	Q9D358	Acp1	18 kDa	0.35	2.2	1	2	3	2	0	12	5	2
1832	Low-density lipoprotein receptor-related protein 1B	Q9JI18	Lrp1b	514 kDa	0.41	1.5	2	2	2	5	3	5	7	1
1833	Ly-6/neurotoxin-like protein 1	P0DP60	Lynx1	13 kDa	0.52	1.4	0	1	1	1	0	1	2	1
1834	Lymphocyte antigen 6H	Q9WUC3	Ly6h	15 kDa	0.26	1.5	0	10	7	9	14	9	9	8
1835	Lymphocyte-specific protein 1	P19973	Lsp1	37 kDa	0.66	1.5	0	0	1	1	0	1	0	1
1836	LYR motif-containing protein 4	Q8K215	Lyrm4	11 kDa	0.72	1.1	2	2	1	2	3	3	2	1
1837	Lys-63-specific deubiquitinase BRCC36	P46737	Brcc3	33 kDa	0.61	1.2	1	3	1	1	1	3	2	1
1838	Lysine--tRNA ligase	Q99MN1	Kars	68 kDa	0.25	1.5	0	3	1	2	3	3	2	2
1839	LysM and putative peptidoglycan-binding domain-containing protein 1	Q9D0E3	Lysmd1	25 kDa	0.067	4.7	0	0	1	1	4	1	2	1
1840	LysM and putative peptidoglycan-binding domain-containing protein 2	Q9D7V2	Lysmd2	24 kDa	0.14	2.2	1	1	2	2	6	4	1	2
1841	Lysophosphatidic acid phosphatase type 6	Q8BP40	Acp6	48 kDa	0.59	1.2	6	2	4	4	6	3	3	7
1842	Lysophospholipase D GDPD1	Q9CRY7	Gdpd1	36 kDa	0.6	1.3	1	1	1	1	3	0	1	2
1843	Lysophospholipid acyltransferase 7	Q8CHK3	Mboat7	53 kDa	0.86	0.8	1	3	0	1	0	3	1	0
1844	Lysosomal alpha-glucosidase	P70699	Gaa	106 kDa	0.22	1.5	5	6	4	4	5	5	11	6
1845	Lysosomal-trafficking regulator	P97412	Lyst	425 kDa	0.069	2	2	3	2	3	5	5	9	3
1846	Lysosome membrane protein 2	O35114	Scarb2	54 kDa	0.72	1.2	6	2	2	3	2	5	5	2
1847	Lysosome-associated membrane glycoprotein 1	P11438	Lamp1	44 kDa	0.99	1	0	3	2	1	3	1	1	1
1848	Lysosome-associated membrane glycoprotein 2	P17047	Lamp2	46 kDa	0.47	0.6	0	1	3	4	0	0	2	3
1849	Lysosome-associated membrane glycoprotein 5	Q9D387	Lamp5	32 kDa	0.3	1.9	0	2	1	1	1	2	1	1
1850	m-AAA protease-interacting protein 1, mitochondrial	Q8BHE8	Maip1	33 kDa	0.083	1.6	2	5	2	3	7	6	5	3
1851	Macrophage migration inhibitory factor	P34884	Mif	13 kDa	0.38	2.1	2	0	2	1	7	0	3	1
1852	Magnesium transporter MRS2 homolog, mitochondrial	Q5NCE8	Mrs2	49 kDa	0.56	0.6	0	2	1	1	0	1	0	1
1853	MAGUK p55 subfamily member 2	Q9WV34	Mpp2	62 kDa	0.014	1.3	25	27	25	27	30	37	38	30
1854	MAGUK p55 subfamily member 3	O88910	Mpp3	64 kDa	0.15	1.3	14	8	9	11	16	13	18	10
1855	MAGUK p55 subfamily member 5	Q9JLB2	Mpp5	77 kDa	0.42	1.8	0	2	1	1	1	1	4	1
1856	MAGUK p55 subfamily member 6	Q9JLB0	Mpp6	63 kDa	0.61	1.1	22	21	12	14	20	25	18	13
1857	Major facilitator superfamily domain-containing protein 4A	Q6PDC8	Mfsd4a	56 kDa	0.11	2.4	0	1	1	2	4	1	3	1
1858	Major prion protein	P04925	Prnp	28 kDa	0.21	1.5	0	8	10	7	11	9	7	10
1859	Malate dehydrogenase, cytoplasmic	P14152	Mdh1	37 kDa	0.4	1.2	49	36	32	30	65	44	41	28
1860	Malate dehydrogenase, mitochondrial	P08249	Mdh2	36 kDa	0.051	1.4	103	71	80	76	118	139	136	82
1861	Maleylacetoacetate isomerase	Q9WVL0	Gstz1	24 kDa	0.28	1.8	1	0	3	2	1	1	5	3
1862	Malignant T-cell-amplified sequence 1	Q9DB27	Mcts1	21 kDa	0.65	1.2	1	3	4	5	3	3	5	4
1863	Malonyl-CoA decarboxylase, mitochondrial	Q99J39	Mlycd	55 kDa	0.3	1.5	12	6	6	5	15	15	7	5
1864	Malonyl-CoA-acyl carrier protein transacylase, mitochondrial	Q8R3F5	Mcat	42 kDa	0.19	1.3	5	6	3	8	7	7	9	6
1865	MAM domain-containing glycosylphosphatidylinositol anchor protein 2	P60755	Mdga2	107 kDa	0.24	1.4	5	1	5	4	8	4	6	4
1866	Mammalian ependymin-related protein 1	Q99M71	Epdr1	25 kDa	0.44	1.2	7	5	5	4	5	9	4	7
1867	Manganese-transporting ATPase 13A1	Q9EPE9	Atp13a1	132 kDa	0.24	1.9	2	3	1	2	3	5	8	1
1868	Mannose-1-phosphate guanyltransferase alpha	Q922H4	Gmppa	46 kDa	0.58	1.3	2	2	3	3	2	1	7	4
1869	Mannose-1-phosphate guanyltransferase beta	Q8BTZ7	Gmppb	40 kDa	0.13	2.7	0	2	1	1	5	2	1	2
1870	Mannose-6-phosphate isomerase	Q924M7	Mpi	47 kDa	0.31	1.3	8	7	6	10	10	8	16	6
1871	Mannosyl-oligosaccharide glucosidase	Q80UM7	Mogs	92 kDa	0.92	0.9	1	3	1	1	1	3	2	0
1872	MAP kinase-activating death domain protein	Q80U28	Madd	175 kDa	0.037	1.6	30	29	26	33	41	53	65	33
1873	MAP/microtubule affinity-regulating kinase 3	Q03141	Mark3	84 kDa	0.015	1.7	5	11	11	10	18	13	14	16
1874	MAP/microtubule affinity-regulating kinase 4	Q8CIP4	Mark4	83 kDa	0.099	2.3	0	3	3	3	4	5	9	3
1875	MAP6 domain-containing protein 1	Q14BB9	Map6d1	20 kDa	0.32	1.3	5	8	7	5	8	12	8	4
1876	MAP7 domain-containing protein 1	A2AJI0	Map7d1	93 kDa	0.011	2.2	1	3	2	5	6	5	7	5
1877	Mapk-regulated corepressor-interacting protein 1	Q3UGS4	Mcrip1	11 kDa	0.58	1.3	0	1	1	1	3	1	1	1
1878	MARCKS-related protein	P28667	Marcksl1	20 kDa	0.43	0.7	2	5	3	7	1	1	6	3
1879	Mast/stem cell growth factor receptor Kit	P05532	Kit	109 kDa	0.65	1.3	0	1	2	3	3	0	3	2
1880	Matrix-remodeling-associated protein 7	Q9CZH7	Mxra7	19 kDa	0.6	1.8	0	0	0	1	0	0	1	1
1881	Medium-chain specific acyl-CoA dehydrogenase, mitochondrial	P45952	Acadm	46 kDa	0.19	1.7	9	4	5	4	15	11	8	4
1882	Megakaryocyte-associated tyrosine-protein kinase	P41242	Matk	56 kDa	0.64	0.5	0	0	0	3	0	0	0	1
1883	Membrane protein MLC1	Q8VHK5	Mlc1	42 kDa	0.36	1.3	1	3	3	2	4	4	3	2
1884	Membrane-associated guanylate kinase, WW and PDZ domain-containing protein 1	Q6RHR9	Magi1	162 kDa	0.12	1.6	6	6	6	8	14	6	12	7
1885	Membrane-associated guanylate kinase, WW and PDZ domain-containing protein 2	Q9WVQ1	Magi2	141 kDa	0.18	1.4	4	7	4	8	8	10	8	5
1886	Membrane-associated guanylate kinase, WW and PDZ domain-containing protein 3	Q9EQJ9	Magi3	162 kDa	0.15	2.6	0	0	4	2	1	4	6	3
1887	Membrane-associated phosphatidylinositol transfer protein 1	O35954	Pitpnm1	135 kDa	0.18	1.3	10	13	8	12	18	15	15	8
1888	Membrane-associated phosphatidylinositol transfer protein 2	Q6ZPQ6	Pitpnm2	148 kDa	0.0094	1.6	6	9	7	6	13	13	12	9
1889	Membrane-associated phosphatidylinositol transfer protein 3	Q3UHE1	Pitpnm3	106 kDa	0.28	2	0	2	1	2	0	4	4	3
1890	Membrane-associated progesterone receptor component 1	O55022	Pgrmc1	22 kDa	0.07	1.4	13	11	9	9	19	14	14	12
1891	Membrane-associated progesterone receptor component 2	Q80UU9	Pgrmc2	23 kDa	0.77	1.1	5	4	2	4	3	8	5	2
1892	Metabotropic glutamate receptor 1	P97772	Grm1	133 kDa	0.27	1.6	2	3	3	3	9	5	3	2
1893	Metabotropic glutamate receptor 2	Q14BI2	Grm2	96 kDa	0.28	1.3	20	14	10	9	16	23	18	12
1894	Metabotropic glutamate receptor 3	Q9QYS2	Grm3	99 kDa	0.026	1.7	7	13	13	14	20	20	27	15
1895	Metabotropic glutamate receptor 4	Q68EF4	Grm4	102 kDa	0.41	1.8	0	1	0	2	1	1	0	2
1896	Metabotropic glutamate receptor 5	Q3UVX5	Grm5	132 kDa	0.29	1.3	6	16	9	12	22	14	11	11
1897	Metabotropic glutamate receptor 7	Q68ED2	Grm7	102 kDa	0.043	1.6	5	2	5	7	7	6	8	8
1898	Metal transporter CNNM1	Q0GA42	Cnnm1	104 kDa	0.23	1.5	4	2	3	2	6	5	4	1
1899	Metal transporter CNNM2	Q3TWN3	Cnnm2	97 kDa	0.085	2.3	2	1	1	2	3	5	6	1
1900	Metal transporter CNNM3	Q32NY4	Cnnm3	76 kDa	0.34	1.9	0	1	1	1	0	1	2	1
1901	Metallo-beta-lactamase domain-containing protein 2	Q8BL86	Mblac2	31 kDa	0.37	1.5	5	4	2	2	8	8	1	3
1902	Metallothionein-3	P28184	Mt3	7 kDa	0.27	1.7	0	4	3	2	6	4	3	2
1903	Metaxin-1	P47802	Mtx1	36 kDa	0.14	1.6	12	10	6	6	17	15	14	6
1904	Metaxin-2	O88441	Mtx2	30 kDa	0.15	2.1	10	10	7	9	13	20	36	7
1905	Methanethiol oxidase	P17563	Selenbp1	53 kDa	0.81	1.1	4	7	2	3	6	5	2	3
1906	Methionine adenosyltransferase 2 subunit beta	Q99LB6	Mat2b	37 kDa	0.74	0.8	0	1	2	2	0	0	2	2
1907	Methionine aminopeptidase 2	O08663	Metap2	53 kDa	0.029	INF	0	0	0	0	0	1	1	1
1908	Methionine-R-sulfoxide reductase B2, mitochondrial	Q78J03	Msrb2	19 kDa	0.046	2.6	0	3	3	3	8	7	6	2
1909	Methionine--tRNA ligase, cytoplasmic	Q68FL6	Mars	101 kDa	0.22	1.9	0	1	1	1	1	2	3	1
1910	Methionine--tRNA ligase, mitochondrial	Q499X9	Mars2	66 kDa	0.21	1.8	2	5	3	3	5	11	7	2
1911	Methylcrotonoyl-CoA carboxylase beta chain, mitochondrial	Q3ULD5	Mccc2	61 kDa	0.17	1.4	4	5	7	7	7	12	8	5
1912	Methylcrotonoyl-CoA carboxylase subunit alpha, mitochondrial	Q99MR8	Mccc1	79 kDa	0.12	1.3	6	8	12	10	9	15	12	13
1913	Methylglutaconyl-CoA hydratase, mitochondrial	Q9JLZ3	Auh	33 kDa	0.041	1.5	16	10	15	10	25	17	20	17
1914	Methylmalonate-semialdehyde dehydrogenase [acylating], mitochondrial	Q9EQ20	Aldh6a1	58 kDa	0.41	1.1	26	15	21	23	28	20	24	23
1915	Methylmalonic aciduria type A homolog, mitochondrial	Q8C7H1	Mmaa	46 kDa	0.25	2.1	1	1	1	2	6	3	1	1
1916	Methylmalonyl-CoA mutase, mitochondrial	P16332	Mut	83 kDa	0.97	1	16	7	14	11	20	4	12	13
1917	Methylthioribulose-1-phosphate dehydratase	Q9WVQ5	Apip	27 kDa	0.18	0	0	0	1	1	0	0	0	0
1918	Methyltransferase-like 26	Q9DCS2	Mettl26	23 kDa	0.97	1	0	1	2	2	1	0	2	2
1919	Mevalonate kinase	Q9R008	Mvk	42 kDa	0.89	1	2	3	3	3	3	3	3	1
1920	MICOS complex subunit MIC13	Q8R404	Mic13	13 kDa	0.44	1.8	0	3	1	1	4	4	0	1
1921	MICOS complex subunit Mic19	Q9CRB9	Chchd3	26 kDa	0.08	1.6	2	12	10	8	15	12	13	10
1922	MICOS complex subunit Mic25	Q91VN4	Chchd6	30 kDa	0.16	1.5	12	13	11	6	23	17	13	10
1923	MICOS complex subunit Mic26	Q9DCZ4	Apoo	23 kDa	0.22	1.4	15	8	8	10	12	17	19	9
1924	MICOS complex subunit Mic27	Q78IK4	Apool	29 kDa	0.084	1.5	2	4	2	3	4	4	6	4
1925	MICOS complex subunit Mic60	Q8CAQ8	Immt	84 kDa	0.032	1.4	57	60	56	50	93	74	85	58
1926	Microsomal glutathione S-transferase 3	Q9CPU4	Mgst3	17 kDa	0.55	1.3	8	2	21	32	17	8	30	29
1927	Microtubule-actin cross-linking factor 1	Q9QXZ0	Macf1	832 kDa	0.012	1.5	36	35	30	45	56	56	64	44
1928	Microtubule-associated protein 1A	Q9QYR6	Map1a	300 kDa	0.029	1.5	29	48	43	47	63	65	71	46
1929	Microtubule-associated protein 1B	P14873	Map1b	270 kDa	0.052	1.4	48	66	51	55	96	86	77	55
1930	Microtubule-associated protein 1S	Q8C052	Map1s	103 kDa	0.017	2.4	0	3	2	3	6	5	4	5
1931	Microtubule-associated protein 2	P20357	Map2	199 kDa	0.0056	1.6	29	30	36	39	52	56	59	42
1932	Microtubule-associated protein 4	P27546	Map4	117 kDa	0.45	1.2	5	12	15	14	13	10	16	18
1933	Microtubule-associated protein 6	Q7TSJ2	Map6	96 kDa	0.062	1.4	38	80	85	63	115	97	94	78
1934	Microtubule-associated protein RP/EB family member 1	Q61166	Mapre1	30 kDa	0.62	1.1	11	8	8	8	15	9	6	9
1935	Microtubule-associated protein RP/EB family member 2	Q8R001	Mapre2	37 kDa	0.37	1.2	16	13	9	10	19	14	15	9
1936	Microtubule-associated protein RP/EB family member 3	Q6PER3	Mapre3	32 kDa	0.33	1.3	23	13	13	12	19	23	25	12
1937	Microtubule-associated protein tau	P10637	Mapt	76 kDa	0.11	1.7	21	43	39	27	82	59	41	36
1938	Microtubule-associated serine/threonine-protein kinase 1	Q9R1L5	Mast1	171 kDa	0.089	1.9	4	5	3	5	9	12	7	4
1939	Microtubule-associated serine/threonine-protein kinase 3	Q3U214	Mast3	144 kDa	0.13	1.5	4	6	7	3	10	8	9	4
1940	Microtubule-associated tumor suppressor candidate 2 homolog	Q3UHD3	Mtus2	147 kDa	0.82	1.1	0	3	1	2	1	2	1	1
1941	Migration and invasion enhancer 1	Q9CQ86	Mien1	12 kDa	0.48	2	0	0	0	2	0	1	1	2
1942	Misshapen-like kinase 1	Q9JM52	Mink1	147 kDa	0.2	1.4	15	16	15	12	34	20	16	15
1943	Mitochondrial 10-formyltetrahydrofolate dehydrogenase	Q8K009	Aldh1l2	102 kDa	0.8	1.2	2	7	1	2	4	7	2	2
1944	Mitochondrial 2-oxoglutarate/malate carrier protein	Q9CR62	Slc25a11	34 kDa	0.29	1.3	56	37	35	30	66	58	43	34
1945	Mitochondrial amidoxime reducing component 2	Q922Q1	2021-03-02	38 kDa	0.28	1.4	6	4	3	1	6	7	5	3
1946	Mitochondrial antiviral-signaling protein	Q8VCF0	Mavs	53 kDa	0.053	11	0	0	0	1	0	2	1	2
1947	Mitochondrial basic amino acids transporter	Q8BL03	Slc25a29	33 kDa	0.00043	9	0	0	1	1	3	2	3	2
1948	Mitochondrial carnitine/acylcarnitine carrier protein	Q9Z2Z6	Slc25a20	33 kDa	0.014	2.7	1	3	1	3	6	5	5	3
1949	Mitochondrial carrier homolog 1	Q791T5	Mtch1	42 kDa	0.022	1.5	8	5	5	9	11	11	10	10
1950	Mitochondrial carrier homolog 2	Q791V5	Mtch2	33 kDa	0.21	1.4	6	8	7	10	6	9	15	11
1951	Mitochondrial chaperone BCS1	Q9CZP5	Bcs1l	47 kDa	0.65	1.2	4	5	2	1	1	5	5	2
1952	Mitochondrial coenzyme A transporter SLC25A42	Q8R0Y8	Slc25a42	35 kDa	0.62	1.2	0	2	1	2	1	2	1	1
1953	Mitochondrial dicarboxylate carrier	Q9QZD8	Slc25a10	32 kDa	0.19	1.5	5	4	2	2	4	7	4	4
1954	Mitochondrial dynamics protein MID51	Q8BGV8	Mief1	51 kDa	0.11	2.2	2	1	3	3	3	9	5	3
1955	Mitochondrial fission 1 protein	Q9CQ92	Fis1	17 kDa	0.1	1.9	0	4	2	2	4	4	3	3
1956	Mitochondrial fission factor	Q6PCP5	Mff	33 kDa	0.11	1.4	9	6	8	11	11	8	15	12
1957	Mitochondrial fission process protein 1	Q9CRB8	Mtfp1	18 kDa	0.057	2	4	4	2	2	8	7	6	3
1958	Mitochondrial fission regulator 1-like	Q9CWE0	Mtfr1l	32 kDa	0.045	1.4	5	7	7	6	10	11	7	8
1959	Mitochondrial glutamate carrier 1	Q9D6M3	Slc25a22	35 kDa	0.054	1.1	52	42	45	47	55	49	54	51
1960	Mitochondrial glutamate carrier 2	Q9DB41	Slc25a18	34 kDa	0.021	1.6	5	10	11	8	14	14	12	12
1961	Mitochondrial import inner membrane translocase subunit Tim10 B	Q9WV96	Timm10b	11 kDa	0.94	1	1	4	2	2	3	4	2	1
1962	Mitochondrial import inner membrane translocase subunit Tim10	P62073	Timm10	10 kDa	0.11	1.6	1	6	4	5	9	6	5	5
1963	Mitochondrial import inner membrane translocase subunit Tim13	P62075	Timm13	10 kDa	0.11	1.4	7	9	7	6	9	14	11	7
1964	Mitochondrial import inner membrane translocase subunit TIM14	Q9CQV7	Dnajc19	12 kDa	0.5	1.5	0	0	2	1	1	1	1	2
1965	Mitochondrial import inner membrane translocase subunit TIM16	Q9CQV1	Pam16	14 kDa	0.14	3.3	0	2	1	1	2	6	1	2
1966	Mitochondrial import inner membrane translocase subunit Tim29	Q8BGX2	Timm29	29 kDa	0.45	1.2	10	10	6	5	11	12	6	6
1967	Mitochondrial import inner membrane translocase subunit TIM44	O35857	Timm44	51 kDa	0.039	1.3	15	14	13	12	19	17	19	14
1968	Mitochondrial import inner membrane translocase subunit TIM50	Q9D880	Timm50	40 kDa	0.09	1.7	11	7	6	8	14	19	13	7
1969	Mitochondrial import inner membrane translocase subunit Tim8 A	Q9WVA2	Timm8a1	11 kDa	0.057	2.3	0	2	1	2	4	2	3	2
1970	Mitochondrial import inner membrane translocase subunit Tim8 B	P62077	Timm8b	9 kDa	0.2	1.3	1	3	2	2	3	3	3	3
1971	Mitochondrial import inner membrane translocase subunit Tim9	Q9WV98	Timm9	10 kDa	0.52	1.3	2	7	5	3	4	10	4	4
1972	Mitochondrial import receptor subunit TOM22 homolog	Q9CPQ3	Tomm22	16 kDa	0.3	1.3	6	5	5	8	6	7	12	6
1973	Mitochondrial import receptor subunit TOM34	Q9CYG7	Tomm34	34 kDa	0.2	2.1	2	3	1	2	2	7	7	2
1974	Mitochondrial import receptor subunit TOM40 homolog	Q9QYA2	Tomm40	38 kDa	0.22	1.5	1	4	2	5	4	4	7	4
1975	Mitochondrial import receptor subunit TOM40B	Q9CZR3	Tomm40l	34 kDa	0.17	2.1	2	1	1	1	1	5	2	2
1976	Mitochondrial import receptor subunit TOM5 homolog	B1AXP6	Tomm5	6 kDa	0.78	1.3	0	1	0	1	0	0	1	1
1977	Mitochondrial import receptor subunit TOM70	Q9CZW5	Tomm70	68 kDa	0.033	1.4	11	19	22	17	27	25	24	22
1978	Mitochondrial intermediate peptidase	A6H611	Mipep	81 kDa	0.25	2	2	1	1	1	4	0	3	3
1979	Mitochondrial intermembrane space import and assembly protein 40	Q8VEA4	Chchd4	16 kDa	0.25	1.4	1	1	4	3	4	3	4	3
1980	Mitochondrial ornithine transporter 1	Q9WVD5	Slc25a15	33 kDa	0.059	2	1	1	2	2	5	4	2	3
1981	Mitochondrial peptide methionine sulfoxide reductase	Q9D6Y7	Msra	26 kDa	0.15	1.5	1	4	4	3	5	4	5	4
1982	Mitochondrial proton/calcium exchanger protein	Q9Z2I0	Letm1	83 kDa	0.13	1.5	28	27	17	24	29	55	37	26
1983	Mitochondrial pyruvate carrier 1	P63030	Mpc1	12 kDa	0.92	1	0	2	2	1	1	1	1	2
1984	Mitochondrial pyruvate carrier 2	Q9D023	Mpc2	14 kDa	0.17	1.2	6	4	6	5	7	7	5	6
1985	Mitochondrial Rho GTPase 1	Q8BG51	Rhot1	72 kDa	0.049	1.7	8	10	6	6	15	14	13	8
1986	Mitochondrial Rho GTPase 2	Q8JZN7	Rhot2	69 kDa	0.94	1	9	5	2	1	5	6	4	3
1987	Mitochondrial tRNA-specific 2-thiouridylase 1	Q9DAT5	Trmu	47 kDa	0.036	1.4	1	1	1	1	1	1	2	2
1988	Mitochondrial ubiquitin ligase activator of NFKB 1	Q8VCM5	Mul1	40 kDa	0.71	0.6	4	0	1	0	0	0	0	3
1989	Mitochondrial-processing peptidase subunit alpha	Q9DC61	Pmpca	58 kDa	0.094	1.6	12	6	7	9	14	16	17	7
1990	Mitochondrial-processing peptidase subunit beta	Q9CXT8	Pmpcb	55 kDa	0.11	1.6	5	2	4	4	9	4	6	5
1991	Mitofusin-1	Q811U4	Mfn1	84 kDa	0.68	1.1	1	2	1	1	1	2	2	1
1992	Mitofusin-2	Q80U63	Mfn2	86 kDa	0.00063	1.3	14	12	14	15	17	18	17	18
1993	Mitogen-activated protein kinase 1	P63085	Mapk1	41 kDa	0.23	1.5	15	14	9	13	12	23	31	11
1994	Mitogen-activated protein kinase 10	Q61831	Mapk10	53 kDa	0.31	1.4	2	9	6	5	5	8	11	6
1995	Mitogen-activated protein kinase 3	Q63844	Mapk3	43 kDa	0.07	1.4	12	14	9	10	18	18	19	10
1996	Mitogen-activated protein kinase kinase kinase 10	Q66L42	Map3k10	103 kDa	0.86	0.8	0	0	1	2	0	0	1	1
1997	Mitogen-activated protein kinase kinase kinase 13	Q1HKZ5	Map3k13	107 kDa	0.47	1.7	0	1	1	1	0	2	1	1
[truncated: 1,783 more rows]
[truncated: 1 more columns]
