# Supplementary material for: Impact of a pyridazine derivative on tripartite synapse ultrastructure in hippocampus: a three-dimensional analysis
Source: Front Cell Neurosci. 2023 Aug 21;17:1229731. doi: 10.3389/fncel.2023.1229731 (PMC10476950; doi:10.3389/fncel.2023.1229731)
Supplement: Supplementary file 2 [file Data_Sheet_2.xlsx]

## Sheet: Sheet1
	Table S2. List of differentially expressed proteins in the synaptosomes
No.	Identified Proteins	Accession Number	Alternate ID	Molecular Weight	T-Test (p-value)	Fold Change
1	182 kDa tankyrase-1-binding protein	P58871	Tnks1bp1	182 kDa	0.03	1.6
2	2,4-dienoyl-CoA reductase, mitochondrial	Q9CQ62	Decr1	36 kDa	0.021	1.5
3	28 kDa heat- and acid-stable phosphoprotein	Q3UHX2	Pdap1	21 kDa	0.0061	2.1
4	28S ribosomal protein S22, mitochondrial	Q9CXW2	Mrps22	41 kDa	0.014	1.8
5	39S ribosomal protein L13, mitochondrial	Q9D1P0	Mrpl13	21 kDa	0.023	1.8
6	3-hydroxyacyl-CoA dehydrogenase type-2	O08756	Hsd17b10	27 kDa	0.019	2.7
7	3-hydroxyisobutyrate dehydrogenase, mitochondrial	Q99L13	Hibadh	35 kDa	0.006	1.5
8	4F2 cell-surface antigen heavy chain	P10852	Slc3a2	58 kDa	0.023	1.5
9	60 kDa heat shock protein, mitochondrial	P63038	Hspd1	61 kDa	0.014	1.5
10	60S ribosomal protein L6	P47911	Rpl6	34 kDa	0.00097	2.2
11	Abl interactor 1	Q8CBW3	Abi1	52 kDa	0.023	1.9
12	Acetyl-CoA carboxylase 1	Q5SWU9	Acaca	265 kDa	0.0081	1.9
13	Acetyl-coenzyme A synthetase 2-like, mitochondrial	Q99NB1	Acss1	75 kDa	0.028	2.8
14	Actin-related protein 2/3 complex subunit 2	Q9CVB6	Arpc2	34 kDa	0.041	1.5
15	Acyl carrier protein, mitochondrial	Q9CR21	Ndufab1	17 kDa	0.037	2.3
16	Acyl-coenzyme A thioesterase 11	Q8VHQ9	Acot11	67 kDa	0.033	2.4
17	Acyl-protein thioesterase 2	Q9WTL7	Lypla2	25 kDa	0.018	2.7
18	Adenomatous polyposis coli protein	Q61315	Apc	311 kDa	0.031	2.2
19	Adenylate kinase 2, mitochondrial	Q9WTP6	Ak2	26 kDa	0.042	2.3
20	ADP-ribosylation factor 6	P62331	Arf6	20 kDa	0.028	1.5
21	ADP-ribosylation factor GTPase-activating protein 1	Q9EPJ9	Arfgap1	45 kDa	0.024	1.7
22	ADP-ribosylation factor GTPase-activating protein 3	Q9D8S3	Arfgap3	57 kDa	0.00059	5.3
23	Afadin	Q9QZQ1	Afdn	207 kDa	0.024	1.6
24	Alpha-synuclein	O55042	Snca	14 kDa	0.022	1.6
25	Amine oxidase [flavin-containing] A	Q64133	Maoa	60 kDa	0.029	1.8
26	Amyloid beta A4 precursor protein-binding family B member 1-interacting protein	Q8R5A3	Apbb1ip	74 kDa	0.03	3.2
27	AP-1 complex subunit beta-1	O35643	Ap1b1	104 kDa	0.029	1.6
28	AP-2 complex subunit alpha-1	P17426	Ap2a1	108 kDa	0.048	1.6
29	Apoptosis-inducing factor 1, mitochondrial	Q9Z0X1	Aifm1	67 kDa	0.019	1.5
30	Arf-GAP domain and FG repeat-containing protein 1	Q8K2K6	Agfg1	58 kDa	0.03	2.4
31	Arf-GAP with SH3 domain, ANK repeat and PH domain-containing protein 1	Q9QWY8	Asap1	127 kDa	0.0098	1.7
32	Aromatic-L-amino-acid decarboxylase	O88533	Ddc	54 kDa	0.026	1.8
33	Ataxin-10	P28658	Atxn10	54 kDa	0.048	2.4
34	ATP synthase subunit O, mitochondrial	Q9DB20	Atp5po	23 kDa	0.038	1.6
35	ATP-binding cassette sub-family A member 3	Q8R420	Abca3	192 kDa	0.012	6.9
36	ATP-binding cassette sub-family B member 7, mitochondrial	Q61102	Abcb7	83 kDa	0.011	2
37	ATP-binding cassette sub-family B member 8, mitochondrial	Q9CXJ4	Abcb8	78 kDa	0.045	1.7
38	ATP-binding cassette sub-family E member 1	P61222	Abce1	67 kDa	0.022	3.5
39	ATP-dependent RNA helicase DDX1	Q91VR5	Ddx1	83 kDa	0.04	3.3
40	ATP-dependent RNA helicase SUPV3L1, mitochondrial	Q80YD1	Supv3l1	87 kDa	0.0034	2.5
41	BolA-like protein 1	Q9D8S9	Bola1	14 kDa	0.037	2.1
42	Breakpoint cluster region protein	Q6PAJ1	Bcr	143 kDa	0.0035	1.8
43	BTB/POZ domain-containing protein KCTD8	Q50H33	Kctd8	53 kDa	0.027	2.7
44	C-1-tetrahydrofolate synthase, cytoplasmic	Q922D8	Mthfd1	101 kDa	0.023	1.8
45	Calcium uniporter protein, mitochondrial	Q3UMR5	Mcu	40 kDa	0.0058	1.9
46	Calcium/calmodulin-dependent protein kinase type II subunit alpha	P11798	Camk2a	54 kDa	0.048	1.6
47	Calcium-activated potassium channel subunit alpha-1	Q08460	Kcnma1	134 kDa	0.029	1.5
48	Calmodulin-regulated spectrin-associated protein 3	Q80VC9	Camsap3	135 kDa	0.017	1.6
49	Calnexin	P35564	Canx	67 kDa	0.016	1.7
50	Calpain small subunit 1	O88456	Capns1	28 kDa	0.04	1.7
51	cAMP-dependent protein kinase catalytic subunit beta	P68181	Prkacb	41 kDa	0.036	1.5
52	CAP-Gly domain-containing linker protein 2	Q9Z0H8	Clip2	116 kDa	0.045	1.6
53	Cell death regulator Aven	Q9D9K3	Aven	37 kDa	0.0012	2
54	Centrosomal protein of 170 kDa	Q6A065	Cep170	175 kDa	0.043	1.5
55	Coiled-coil domain-containing protein 136	Q3TVA9	Ccdc136	132 kDa	0.018	1.9
56	Contactin-3	Q07409	Cntn3	113 kDa	0.031	2.3
57	COP9 signalosome complex subunit 2	P61202	Cops2	52 kDa	0.0049	2
58	COX assembly mitochondrial protein 2 homolog	Q8K199	Cmc2	9 kDa	0.0083	3.1
59	CTP synthase 2	P70303	Ctps2	66 kDa	0.021	3.7
60	Cullin-associated NEDD8-dissociated protein 1	Q6ZQ38	Cand1	136 kDa	0.041	1.7
61	Cyclin-dependent kinase 14	O35495	Cdk14	53 kDa	0.029	1.6
62	Cysteine and histidine-rich domain-containing protein 1	Q9D1P4	Chordc1	37 kDa	0.034	2.2
63	Cysteine desulfurase, mitochondrial	Q9Z1J3	Nfs1	51 kDa	0.018	1.8
64	Cytochrome c oxidase subunit 6B1	P56391	Cox6b1	10 kDa	0.026	2.5
65	Cytochrome c oxidase subunit 7A-related protein, mitochondrial	Q61387	Cox7a2l	12 kDa	0.046	1.9
66	Cytospin-A	Q2KN98	Specc1l	124 kDa	0.0052	6
67	Dedicator of cytokinesis protein 4	P59764	Dock4	227 kDa	0.04	1.6
68	Delta-aminolevulinic acid dehydratase	P10518	Alad	36 kDa	0.024	1.9
69	Dematin	Q9WV69	Dmtn	45 kDa	0.042	1.9
70	Deubiquitinase OTUD6B	Q8K2H2	Otud6b	34 kDa	0.045	2
71	Deubiquitinating protein VCIP135	Q8CDG3	Vcpip1	135 kDa	0.031	1.9
72	Dihydrolipoyllysine-residue succinyltransferase component of 2-oxoglutarate dehydrogenase complex, mitochondrial	Q9D2G2	Dlst	49 kDa	0.041	1.5
73	Disco-interacting protein 2 homolog B	Q3UH60	Dip2b	171 kDa	0.0062	1.9
74	DnaJ homolog subfamily A member 3, mitochondrial	Q99M87	Dnaja3	52 kDa	0.0079	2.3
75	Dual specificity mitogen-activated protein kinase kinase 4	P47809	Map2k4	44 kDa	0.033	2.1
76	Dynactin subunit 1	O08788	Dctn1	142 kDa	0.036	1.6
77	Dynamin-1-like protein	Q8K1M6	Dnm1l	83 kDa	0.025	1.6
78	Dynein light chain 1, axonemal	Q05A62	Dnal1	21 kDa	0.048	9.9
79	Dystrophin	P11531	Dmd	426 kDa	0.035	2.4
80	E3 ubiquitin-protein ligase ARIH2	Q9Z1K6	Arih2	58 kDa	0.034	5.2
81	E3 ubiquitin-protein ligase HUWE1	Q7TMY8	Huwe1	483 kDa	0.013	1.6
82	E3 ubiquitin-protein ligase UBR2	Q6WKZ8	Ubr2	199 kDa	0.045	2.8
83	Echinoderm microtubule-associated protein-like 1	Q05BC3	Eml1	90 kDa	0.043	2.2
84	Egl nine homolog 1	Q91YE3	Egln1	43 kDa	0.031	11
85	Elongator complex protein 1	Q7TT37	Elp1	150 kDa	0.018	1.7
86	Enoyl-[acyl-carrier-protein] reductase, mitochondrial	Q9DCS3	Mecr	40 kDa	0.03	1.6
87	Ephrin-B2	P52800	Efnb2	37 kDa	0.027	2
88	Epimerase family protein SDR39U1	Q5M8N4	Sdr39u1	33 kDa	0.021	1.7
89	Epsin-2	Q8CHU3	Epn2	63 kDa	0.032	1.7
90	Eukaryotic translation initiation factor 4 gamma 1	Q6NZJ6	Eif4g1	176 kDa	0.026	1.9
91	Eukaryotic translation initiation factor 4 gamma 3	Q80XI3	Eif4g3	175 kDa	0.032	2.4
92	Exocyst complex component 1	Q8R3S6	Exoc1	102 kDa	0.038	2.4
93	Exocyst complex component 8	Q6PGF7	Exoc8	81 kDa	0.018	2.6
94	Ezrin	P26040	Ezr	69 kDa	0.018	1.6
95	FAD-linked sulfhydryl oxidase ALR	P56213	Gfer	23 kDa	0.0028	2.3
96	FAST kinase domain-containing protein 4	Q91YM4	Tbrg4	72 kDa	0.03	2.2
97	F-box only protein 3	Q9DC63	Fbxo3	55 kDa	0.019	7.8
98	Fermitin family homolog 2	Q8CIB5	Fermt2	78 kDa	0.019	1.8
99	Filamin-A	Q8BTM8	Flna	281 kDa	0.028	2.4
100	Formin-2	Q9JL04	Fmn2	167 kDa	0.041	1.6
101	Gamma-adducin	Q9QYB5	Add3	79 kDa	0.033	1.8
102	Gamma-aminobutyric acid receptor subunit beta-2	P63137	Gabrb2	59 kDa	0.047	1.6
103	Gamma-aminobutyric acid type B receptor subunit 2	Q80T41	Gabbr2	106 kDa	0.028	1.6
104	GDNF family receptor alpha-2	O08842	Gfra2	52 kDa	0.028	2
105	Glia maturation factor beta	Q9CQI3	Gmfb	17 kDa	0.019	1.6
106	Glutamate receptor ionotropic, NMDA 1	P35438	Grin1	105 kDa	0.005	1.5
107	Glutamate-rich protein 5	Q8K0S2	Erich5	39 kDa	0.021	3.1
108	Glutaminase kidney isoform, mitochondrial	D3Z7P3	Gls	74 kDa	0.025	1.5
109	Glutamyl-tRNA(Gln) amidotransferase subunit B, mitochondrial	Q99JT1	Gatb	62 kDa	0.032	2.2
110	Glutathione hydrolase 7	Q99JP7	Ggt7	70 kDa	0.043	2.1
111	Glycerol-3-phosphate dehydrogenase 1-like protein	Q3ULJ0	Gpd1l	38 kDa	0.016	1.5
112	Golgi-associated PDZ and coiled-coil motif-containing protein	Q8BH60	Gopc	51 kDa	0.01	2.7
113	GTP-binding protein Rheb	Q921J2	Rheb	20 kDa	0.042	1.7
114	HEAT repeat-containing protein 5B	Q8C547	Heatr5b	224 kDa	0.046	3.7
115	Heat shock protein 105 kDa	Q61699	Hsph1	96 kDa	0.045	1.6
116	Hexokinase-1	P17710	Hk1	108 kDa	0.039	1.5
117	Hippocalcin-like protein 4	Q8BGZ1	Hpcal4	22 kDa	0.03	1.6
118	Histidine triad nucleotide-binding protein 3	Q9CPS6	Hint3	19 kDa	0.039	1.8
119	Hydroxyacyl-coenzyme A dehydrogenase, mitochondrial	Q61425	Hadh	34 kDa	0.032	1.8
120	Immunoglobulin superfamily containing leucine-rich repeat protein 2	Q5RKR3	Islr2	80 kDa	0.039	1.9
121	Immunoglobulin superfamily member 1	Q7TQA1	Igsf1	147 kDa	0.0093	2
122	Immunoglobulin-like domain-containing receptor 2	B5TVM2	Ildr2	73 kDa	0.00012	1.6
123	Importin-4	Q8VI75	Ipo4	119 kDa	0.015	3.3
124	Inositol polyphosphate 5-phosphatase OCRL-1	Q6NVF0	Ocrl	104 kDa	0.031	1.6
125	IQ motif and SEC7 domain-containing protein 3	Q3TES0	Iqsec3	129 kDa	0.048	2
126	Isovaleryl-CoA dehydrogenase, mitochondrial	Q9JHI5	Ivd	46 kDa	0.03	1.6
127	Janus kinase and microtubule-interacting protein 3	Q5DTN8	Jakmip3	99 kDa	0.00091	16
128	Kinesin-like protein KIF21A	Q9QXL2	Kif21a	187 kDa	0.0044	1.7
129	Kinesin-like protein KIF3A	P28741	Kif3a	80 kDa	0.019	2.5
130	Large neutral amino acids transporter small subunit 1	Q9Z127	Slc7a5	56 kDa	0.038	2.2
131	Late secretory pathway protein AVL9 homolog	Q80U56	Avl9	72 kDa	0.037	1.7
132	Leucine-rich repeat-containing protein 47	Q505F5	Lrrc47	64 kDa	0.036	1.6
133	MAP kinase-activating death domain protein	Q80U28	Madd	175 kDa	0.037	1.6
134	MAP/microtubule affinity-regulating kinase 3	Q03141	Mark3	84 kDa	0.015	1.7
135	MAP7 domain-containing protein 1	A2AJI0	Map7d1	93 kDa	0.011	2.2
136	Membrane-associated phosphatidylinositol transfer protein 2	Q6ZPQ6	Pitpnm2	148 kDa	0.0094	1.6
137	Metabotropic glutamate receptor 3	Q9QYS2	Grm3	99 kDa	0.026	1.7
138	Metabotropic glutamate receptor 7	Q68ED2	Grm7	102 kDa	0.043	1.6
139	Methionine aminopeptidase 2	O08663	Metap2	53 kDa	0.029	2
140	Methionine-R-sulfoxide reductase B2, mitochondrial	Q78J03	Msrb2	19 kDa	0.046	2.6
141	Methylglutaconyl-CoA hydratase, mitochondrial	Q9JLZ3	Auh	33 kDa	0.041	1.5
142	Microtubule-actin cross-linking factor 1	Q9QXZ0	Macf1	832 kDa	0.012	1.5
143	Microtubule-associated protein 1A	Q9QYR6	Map1a	300 kDa	0.029	1.5
144	Microtubule-associated protein 1S	Q8C052	Map1s	103 kDa	0.017	2.4
145	Microtubule-associated protein 2	P20357	Map2	199 kDa	0.0056	1.6
146	Mitochondrial basic amino acids transporter	Q8BL03	Slc25a29	33 kDa	0.00043	9
147	Mitochondrial carnitine/acylcarnitine carrier protein	Q9Z2Z6	Slc25a20	33 kDa	0.014	2.7
148	Mitochondrial carrier homolog 1	Q791T5	Mtch1	42 kDa	0.022	1.5
149	Mitochondrial glutamate carrier 2	Q9DB41	Slc25a18	34 kDa	0.021	1.6
150	Mitochondrial Rho GTPase 1	Q8BG51	Rhot1	72 kDa	0.049	1.7
151	Monofunctional C1-tetrahydrofolate synthase, mitochondrial	Q3V3R1	Mthfd1l	106 kDa	0.027	1.7
152	Mycophenolic acid acyl-glucuronide esterase, mitochondrial	Q6PE15	Abhd10	33 kDa	0.018	2.1
153	Myosin-10	Q61879	Myh10	229 kDa	0.02	1.5
154	Myristoylated alanine-rich C-kinase substrate	P26645	Marcks	30 kDa	0.043	1.8
155	NADH dehydrogenase [ubiquinone] 1 alpha subcomplex subunit 11	Q9D8B4	Ndufa11	15 kDa	0.018	2.5
156	NADH dehydrogenase [ubiquinone] 1 alpha subcomplex subunit 9, mitochondrial	Q9DC69	Ndufa9	43 kDa	0.025	1.7
157	NADH dehydrogenase [ubiquinone] 1 beta subcomplex subunit 1	P0DN34	Ndufb1	7 kDa	0.034	2.8
158	NADH dehydrogenase [ubiquinone] 1 beta subcomplex subunit 3	Q9CQZ6	Ndufb3	12 kDa	0.026	2.3
159	NADH dehydrogenase [ubiquinone] 1 beta subcomplex subunit 6	Q3UIU2	Ndufb6	16 kDa	0.021	2.4
160	NADH dehydrogenase [ubiquinone] flavoprotein 1, mitochondrial	Q91YT0	Ndufv1	51 kDa	0.0061	1.6
161	NADH-cytochrome b5 reductase 1	Q9DB73	Cyb5r1	34 kDa	0.048	2.1
162	NADH-ubiquinone oxidoreductase chain 1	P03888	Mtnd1	36 kDa	0.045	1.5
163	NADP-dependent malic enzyme, mitochondrial	Q8BMF3	Me3	67 kDa	0.034	1.7
164	NADPH:adrenodoxin oxidoreductase, mitochondrial	Q61578	Fdxr	54 kDa	0.024	2.1
165	Nectin-1	Q9JKF6	Nectin1	57 kDa	0.021	1.6
166	NEDD8-conjugating enzyme Ubc12	P61082	Ube2m	21 kDa	0.016	1.5
167	Neogenin	P97798	Neo1	163 kDa	0.032	1.6
168	Neurabin-2	Q6R891	Ppp1r9b	90 kDa	0.048	1.7
169	Neurexin-1	Q9CS84	Nrxn1	166 kDa	0.033	1.5
170	Neurofibromin	Q04690	Nf1	320 kDa	0.0072	1.6
171	Neurofilament medium polypeptide	P08553	Nefm	96 kDa	0.014	1.5
172	Neuroligin-2	Q69ZK9	Nlgn2	91 kDa	0.014	1.5
173	Neurolysin, mitochondrial	Q91YP2	Nln	80 kDa	0.0013	1.9
174	Neuropilin-1	P97333	Nrp1	103 kDa	0.0018	1.8
175	NHS-like protein 2	B1AXH1	Nhsl2	92 kDa	0.0036	3.2
176	Nitric oxide synthase, brain	Q9Z0J4	Nos1	160 kDa	0.039	1.6
177	Nuclear migration protein nudC	O35685	Nudc	38 kDa	0.0094	1.9
178	Nuclear protein localization protein 4 homolog	P60670	Nploc4	68 kDa	0.022	2.1
179	Nuclear transport factor 2	P61971	Nutf2	14 kDa	0.01	4
180	NudC domain-containing protein 3	Q8R1N4	Nudcd3	41 kDa	0.029	2.1
181	Opioid growth factor receptor	Q99PG2	Ogfr	71 kDa	0.019	1.9
182	Ornithine aminotransferase, mitochondrial	P29758	Oat	48 kDa	0.045	1.8
183	OX-2 membrane glycoprotein	O54901	Cd200	31 kDa	0.044	2.4
184	Oxysterol-binding protein 1	Q3B7Z2	Osbp	89 kDa	0.0087	1.7
185	Paralemmin-1	Q9Z0P4	Palm	42 kDa	0.0031	1.5
186	Paraplegin	Q3ULF4	Spg7	86 kDa	0.031	1.7
187	PDZ domain-containing protein 8	B9EJ80	Pdzd8	128 kDa	0.017	3.3
188	Phosphatidylinositide phosphatase SAC1	Q9EP69	Sacm1l	67 kDa	0.012	1.7
189	Phosphatidylinositol 3,4,5-trisphosphate 3-phosphatase and dual-specificity protein phosphatase PTEN	O08586	Pten	47 kDa	0.021	2.9
190	Phosphatidylinositol 3,4,5-trisphosphate-dependent Rac exchanger 1 protein	Q69ZK0	Prex1	185 kDa	0.035	1.7
191	Phosphatidylinositol 3-kinase regulatory subunit alpha	P26450	Pik3r1	84 kDa	0.0061	4.5
192	Phosphatidylinositol transfer protein alpha isoform	P53810	Pitpna	32 kDa	0.021	1.5
193	Phosphoglucomutase-2	Q7TSV4	Pgm2	69 kDa	0.029	2.5
194	Phospholipid phosphatase 3	Q99JY8	Plpp3	35 kDa	0.04	1.8
195	Plasminogen activator inhibitor 1 RNA-binding protein	Q9CY58	Serbp1	45 kDa	0.039	2.2
196	Plexin-C1	Q9QZC2	Plxnc1	176 kDa	0.021	1.6
197	Poly(rC)-binding protein 2	Q61990	Pcbp2	38 kDa	0.012	1.9
198	Potassium/sodium hyperpolarization-activated cyclic nucleotide-gated channel 1	O88704	Hcn1	102 kDa	0.036	1.7
199	Potassium/sodium hyperpolarization-activated cyclic nucleotide-gated channel 2	O88703	Hcn2	95 kDa	0.023	1.9
200	Probable asparagine--tRNA ligase, mitochondrial	Q8BGV0	Nars2	54 kDa	0.032	4.4
201	Proenkephalin-A	P22005	Penk	31 kDa	0.046	2
202	Programmed cell death 6-interacting protein	Q9WU78	Pdcd6ip	96 kDa	0.017	1.6
203	Prostaglandin E synthase 2	Q8BWM0	Ptges2	43 kDa	0.039	3
204	Protein EFR3 homolog B	Q6ZQ18	Efr3b	92 kDa	0.017	2.1
205	Protein enabled homolog	Q03173	Enah	86 kDa	0.014	1.7
206	Protein kinase C and casein kinase substrate in neurons protein 2	Q9WVE8	Pacsin2	56 kDa	0.013	2.1
207	Protein kinase C-binding protein NELL2	Q61220	Nell2	91 kDa	0.047	3.2
208	Protein NDRG3	Q9QYF9	Ndrg3	42 kDa	0.043	1.6
209	Protein phosphatase 1E	Q80TL0	Ppm1e	83 kDa	0.043	1.7
210	Protein phosphatase 1H	Q3UYC0	Ppm1h	56 kDa	0.039	1.7
211	Protein-glutamine gamma-glutamyltransferase 2	P21981	Tgm2	77 kDa	0.037	2.5
212	Protein-tyrosine kinase 2-beta	Q9QVP9	Ptk2b	116 kDa	0.04	1.5
213	Putative adenosylhomocysteinase 3	Q68FL4	Ahcyl2	67 kDa	0.044	1.8
214	Putative hydrolase RBBP9	O88851	Rbbp9	21 kDa	0.047	1.9
215	Pyridoxal phosphate homeostasis protein	Q9Z2Y8	Plpbp	30 kDa	0.012	1.8
216	Pyruvate carboxylase, mitochondrial	Q05920	Pc	130 kDa	0.013	1.5
217	Rab GTPase-activating protein 1	A2AWA9	Rabgap1	121 kDa	0.0058	1.7
218	RAB11-binding protein RELCH	Q148V7	Relch	135 kDa	0.024	2
219	Rab3 GTPase-activating protein non-catalytic subunit	Q8BMG7	Rab3gap2	153 kDa	0.0059	1.8
220	Rab5 GDP/GTP exchange factor	Q9JM13	Rabgef1	57 kDa	0.0092	2.3
221	Rabankyrin-5	Q810B6	Ankfy1	129 kDa	0.033	2
222	RAC-beta serine/threonine-protein kinase	Q60823	Akt2	56 kDa	0.031	2
223	Ran-binding protein 9	P69566	Ranbp9	71 kDa	0.036	2.4
224	Regulator of G-protein signaling 12	Q8CGE9	Rgs12	150 kDa	0.029	2.2
225	Regulatory-associated protein of mTOR	Q8K4Q0	Rptor	149 kDa	0.0065	1.8
226	Reticulon-4	Q99P72	Rtn4	127 kDa	0.036	1.6
227	Rho GTPase-activating protein 44	Q5SSM3	Arhgap44	89 kDa	0.031	1.6
228	Ribosomal protein S6 kinase alpha-3	P18654	Rps6ka3	84 kDa	0.025	3.2
229	RNA transcription, translation and transport factor protein	Q9CQE8	RTRAF	28 kDa	0.0097	2.2
230	Roundabout homolog 2	Q7TPD3	Robo2	161 kDa	0.003	1.5
231	Sarcoplasmic/endoplasmic reticulum calcium ATPase 2	O55143	Atp2a2	115 kDa	0.033	1.5
232	Selenocysteine-specific elongation factor	Q9JHW4	Eefsec	64 kDa	0.017	2.6
233	Selenoprotein W	P63300	Selenow	10 kDa	0.043	2.1
234	Septin-7	O55131	2021-09-07	51 kDa	0.013	1.5
235	Septin-9	Q80UG5	2021-09-09	66 kDa	0.043	1.5
236	Serine/threonine-protein kinase WNK2	Q3UH66	Wnk2	228 kDa	0.032	1.5
237	Serine/threonine-protein phosphatase 6 regulatory subunit 1	Q7TSI3	Ppp6r1	95 kDa	0.02	2.1
238	Serpin B6	Q60854	Serpinb6	43 kDa	0.03	1.5
239	S-formylglutathione hydrolase	Q9R0P3	Esd	31 kDa	0.037	1.6
240	Sickle tail protein	A2AQ25	Skt	213 kDa	0.028	1.8
241	Signal-induced proliferation-associated 1-like protein 1	Q8C0T5	Sipa1l1	197 kDa	0.046	1.5
242	SLIT-ROBO Rho GTPase-activating protein 3	Q812A2	Srgap3	124 kDa	0.012	1.9
243	Small glutamine-rich tetratricopeptide repeat-containing protein beta	Q8VD33	Sgtb	33 kDa	0.029	2.2
244	Sodium- and chloride-dependent GABA transporter 3	P31650	Slc6a11	70 kDa	0.048	1.7
245	Sodium-dependent phosphate transporter 1	Q61609	Slc20a1	74 kDa	0.011	2.1
246	Solute carrier family 12 member 2	P55012	Slc12a2	131 kDa	0.033	2.3
247	Solute carrier family 23 member 2	Q9EPR4	Slc23a2	70 kDa	0.048	2.4
248	Solute carrier family 25 member 46	Q9CQS4	Slc25a46	46 kDa	0.022	1.7
249	Son of sevenless homolog 1	Q62245	Sos1	151 kDa	0.026	3.8
250	SPARC-like protein 1	P70663	Sparcl1	72 kDa	0.042	2.2
251	Spartin	Q8R1X6	Spart	73 kDa	0.029	1.6
252	Spermatogenesis-associated protein 2-like protein	Q8BNN1	Spata2l	47 kDa	0.031	1.5
253	Sphingosine 1-phosphate receptor 5	Q91X56	S1pr5	42 kDa	0.047	4.4
254	START domain-containing protein 10	Q9JMD3	Stard10	33 kDa	0.039	4.5
255	Stathmin	P54227	Stmn1	17 kDa	0.048	1.7
256	Stress-70 protein, mitochondrial	P38647	Hspa9	73 kDa	0.022	1.6
257	Striatin	O55106	Strn	86 kDa	0.035	1.6
258	Succinate dehydrogenase [ubiquinone] flavoprotein subunit, mitochondrial	Q8K2B3	Sdha	73 kDa	0.024	1.5
259	Succinate--CoA ligase [ADP-forming] subunit beta, mitochondrial	Q9Z2I9	Sucla2	50 kDa	0.016	1.5
260	Syntaxin-6	Q9JKK1	Stx6	29 kDa	0.039	1.7
261	Syntaxin-binding protein 1	O08599	Stxbp1	68 kDa	0.041	1.5
262	Syntaxin-binding protein 5	Q8K400	Stxbp5	128 kDa	0.029	1.5
263	TBC1 domain family member 24	Q3UUG6	Tbc1d24	63 kDa	0.022	2.1
264	T-complex protein 1 subunit zeta	P80317	Cct6a	58 kDa	0.049	1.5
265	Tectonin beta-propeller repeat-containing protein 1	Q80VP0	Tecpr1	130 kDa	0.011	1.5
266	Tetraspanin-6	O70401	Tspan6	27 kDa	0.014	4.2
267	Tetratricopeptide repeat protein 1	Q91Z38	Ttc1	33 kDa	0.035	2.5
268	Thioredoxin domain-containing protein 9	Q9CQ79	Txndc9	26 kDa	0.026	2.1
269	Threonine synthase-like 1	Q8BH55	Thnsl1	83 kDa	0.04	2.4
270	T-lymphoma invasion and metastasis-inducing protein 2	Q6ZPF3	Tiam2	193 kDa	0.028	1.9
271	Trafficking protein particle complex subunit 11	B2RXC1	Trappc11	128 kDa	0.022	1.9
272	Transcription elongation factor A protein-like 5	Q8CCT4	Tceal5	22 kDa	0.021	2.2
273	Transportin-3	Q6P2B1	Tnpo3	104 kDa	0.033	1.9
274	Tricarboxylate transport protein, mitochondrial	Q8JZU2	Slc25a1	34 kDa	0.032	3
275	Trifunctional enzyme subunit beta, mitochondrial	Q99JY0	Hadhb	51 kDa	0.027	1.5
276	Triple functional domain protein	Q0KL02	Trio	348 kDa	0.019	1.6
277	tRNA-splicing ligase RtcB homolog	Q99LF4	Rtcb	55 kDa	0.0095	1.8
278	Tropomodulin-2	Q9JKK7	Tmod2	40 kDa	0.037	1.5
279	Type I inositol 3,4-bisphosphate 4-phosphatase	Q9EPW0	Inpp4a	106 kDa	0.006	2.2
280	Tyrosine-protein kinase ABL2	Q4JIM5	Abl2	128 kDa	0.0013	4.6
281	Tyrosine-protein phosphatase non-receptor type 9	O35239	Ptpn9	68 kDa	0.041	1.9
282	Ubiquinone biosynthesis monooxygenase COQ6, mitochondrial	Q8R1S0	Coq6	51 kDa	0.028	2.4
283	Ubiquitin carboxyl-terminal hydrolase 7	Q6A4J8	Usp7	128 kDa	0.024	1.9
284	Ubiquitin-conjugating enzyme E2 L3	P68037	Ube2l3	18 kDa	0.036	2
285	Uncharacterized aarF domain-containing protein kinase 1	Q9D0L4	Adck1	60 kDa	0.02	2.7
286	Uncharacterized protein C18orf25 homolog	Q8BH50		26 kDa	0.012	2.6
287	Unconventional myosin-XVIIIa	Q9JMH9	Myo18a	233 kDa	0.048	1.5
288	UTP--glucose-1-phosphate uridylyltransferase	Q91ZJ5	Ugp2	57 kDa	0.038	1.9
289	Visinin-like protein 1	P62761	Vsnl1	22 kDa	0.041	1.7
290	Voltage-dependent anion-selective channel protein 2	Q60930	Vdac2	32 kDa	0.001	1.6
291	Voltage-dependent calcium channel gamma-8 subunit	Q8VHW2	Cacng8	43 kDa	0.018	1.7
292	Voltage-dependent calcium channel subunit alpha-2/delta-1	O08532	Cacna2d1	125 kDa	0.031	1.6
293	Voltage-dependent P/Q-type calcium channel subunit alpha-1A	P97445	Cacna1a	268 kDa	0.0024	2
294	von Willebrand factor A domain-containing protein 8	Q8CC88	Vwa8	213 kDa	0.03	1.6
295	VPS10 domain-containing receptor SorCS3	Q8VI51	Sorcs3	136 kDa	0.008	6.7
296	WASH complex subunit 2	Q6PGL7	Washc2	145 kDa	0.048	1.7
297	WD repeat-containing protein 37	Q8CBE3	Wdr37	55 kDa	0.033	1.6
298	XK-related protein 4	Q5GH67	Xkr4	72 kDa	0.042	1.7
299	Zinc finger C2HC domain-containing protein 1A	Q8BJH1	Zc2hc1a	35 kDa	0.042	2
300	Zinc transporter SLC39A7	Q31125	Slc39a7	51 kDa	0.029	3.2
